# Supplementary material for: Integrated Single‐Cell and Spatial Transcriptomics Reveal Cell‐Type‐Specific Immune Regulatory Networks in Maize Responding to Southern Corn Rust
Source: Adv Sci (Weinh). 2026 Mar 16;13(27):e12295. doi: 10.1002/advs.202512295 (PMC13170197; doi:10.1002/advs.202512295)
Supplement: Supplementary file 2 — Supporting File 2: advs74678‐sup‐0002‐Suppl Tables.xlsx. [file ADVS-13-e12295-s002.xlsx]

## Sheet: Table S1
Supplementary Table 1 Summary of snRNA-seq data.
Samples	Cells_numbers	Median_Genes_per_Cell	Total Genes Detected
MK24-1	9928	791	30736
MK24-2	9434	852	31170
MK24-3	10155	759	31114
MK48-1	14928	1352	32200
MK48-2	5603	849	27807
MK48-3	6007	868	28005
PP24-1	18664	1334	32183
PP24-2	13288	975	31005
PP24-3	15384	1300	32002
PP48-1	15894	1227	33030
PP48-2	6348	682	27911
PP48-3	5968	732	27925
	131601	977	30424

## Sheet: Table S2
Supplementary Table 2 Summary of snRNA-seq after aglinment in different clusters.
Cluster	MedianExpression	BarcodeCount	GeneCount
0	1456	10735	25257
1	1475	8617	25279
2	1549	6935	25189
3	1443	6820	25196
4	1580	6404	25097
5	1509	5802	24937
6	1512.5	4332	25024
7	1504	3739	24042
8	1483.5	3500	24283
9	1424	3362	24230
10	1506	3203	24200
11	1873.5	2476	24556
12	1393	2196	24209
13	1323.5	1106	23228
14	1339.5	632	22173
15	1324	190	19600

## Sheet: Table S3
Supplementary Table 3 Candidate marker genes enriched in different clusters.
clsuterName	symbol	Pvalue	log2FC	pct.1	pct.2	Qvalue	0_count	1_count	2_count	3_count	4_count	5_count	6_count	7_count	8_count	9_count	10_count	11_count	12_count	13_count	14_count
Cluster 0	Zm00001eb158810	0	2.40963	0.564	0.16	0	15.1878	3.93772	1.33004	0.910317	0.719117	0.922108	2.50234	0.802469	7.15698	1.10733	0.883495	0.762632	0.637563	3.94721	1.88147
Cluster 0	Zm00001eb383680	0	1.97415	0.674	0.267	0	17.634	7.21424	2.06452	1.98496	1.77392	1.90267	5.18712	2.06536	10.9106	2.03885	1.71346	1.56214	2.51371	3.03242	2.28154
Cluster 0	Zm00001eb002270	0	1.72099	0.555	0.216	0	10.1711	4.12466	1.18552	2.12022	1.4384	1.48771	3.17817	1.21103	6.67503	1.18866	0.946408	0.980447	1.3351	1.50818	1.17435
Cluster 0	Zm00001eb405380	0	1.69856	0.55	0.218	0	10.8727	6.25729	1.20298	1.58857	0.809616	1.11574	2.25308	1.1277	6.84992	1.22362	0.951992	0.995398	1.01747	1.7742	0.917629
Cluster 0	Zm00001eb386660	0	1.6954	0.534	0.181	0	8.75452	4.54747	0.786413	0.786767	0.68297	0.884593	2.60195	0.704964	7.11198	0.792247	0.735374	0.720009	0.889067	1.36116	0.695556
Cluster 0	Zm00001eb362640	0	1.5839	0.412	0.117	0	5.36957	2.17068	0.512151	0.537756	0.504656	0.577518	2.29296	0.560736	3.11457	0.49621	0.422425	0.633519	0.45377	0.869728	0.642171
Cluster 0	Zm00001eb146510	0	1.5629	0.438	0.154	0	6.66334	2.72786	0.624205	1.7618	0.873377	1.00362	1.68239	0.639779	5.16439	1.11427	0.461654	0.402939	0.660806	1.078	0.445123
Cluster 0	Zm00001eb364620	0	1.46449	0.479	0.197	0	7.46846	3.85381	0.92969	2.08372	1.41254	1.11304	2.47115	0.734321	4.72167	0.897359	0.725948	0.75035	1.04255	1.4034	1.02599
Cluster 0	Zm00001eb257910	0	1.43322	0.458	0.166	0	6.41928	4.26958	0.738934	0.52914	0.452998	0.648514	2.1293	0.735391	5.10297	0.961922	0.567849	0.622047	0.605697	0.922331	0.830231
Cluster 0	Zm00001eb305640	0	1.37409	0.317	0.084	0	3.63756	1.65637	0.413188	0.287435	0.281607	0.313224	1.31709	0.325564	2.4205	0.418739	0.416483	0.263129	0.342368	0.548375	0.303164
Cluster 0	Zm00001eb421860	0	1.35618	0.414	0.169	0	5.85673	3.62172	0.651839	1.25938	0.922923	0.993303	1.62496	0.673028	4.04057	1.01219	0.510364	0.396679	0.692606	0.890583	0.744295
Cluster 0	Zm00001eb273380	0	1.35191	0.894	0.6	0	30.1751	20.4233	4.62492	10.9682	7.99521	7.58482	14.6361	4.83507	22.9469	6.5308	4.43027	5.51016	5.24068	5.2007	4.61091
Cluster 0	Zm00001eb299760	0	1.32871	0.365	0.127	0	4.59361	2.32705	0.655246	0.714592	0.61624	0.745125	1.91472	0.677501	2.91441	0.574887	0.533461	0.811478	0.818417	1.03564	0.745244
Cluster 0	Zm00001eb140530	0	1.32673	0.372	0.138	0	4.97572	2.87879	0.81455	0.565225	0.505646	0.601106	1.72975	0.586073	4.04484	1.04928	0.602666	0.621849	0.96441	0.9955	0.660997
Cluster 0	Zm00001eb287770	0	1.3159	0.952	0.74	0	76.6758	68.6536	8.31542	29.1657	20.1768	18.926	32.9736	8.07597	44.5719	9.86191	8.04738	7.12097	8.69147	10.9869	9.51551
Cluster 0	Zm00001eb223050	0	1.31016	0.44	0.178	0	6.38743	4.41987	0.499446	0.573869	0.414188	0.778447	4.47802	0.544576	3.17429	5.043	0.86313	0.569579	0.554269	0.582875	0.410867
Cluster 0	Zm00001eb171230	0	1.30753	0.546	0.271	0	8.98693	5.72573	1.27169	2.46183	1.97224	2.10846	4.10537	1.29683	7.56331	1.51278	0.998392	1.15881	1.40491	1.76964	1.48564
Cluster 0	Zm00001eb134700	0	1.30064	0.601	0.299	0	9.5297	6.17539	1.86666	2.31196	2.10748	1.72842	5.6915	1.23702	5.74381	2.08305	1.24813	1.5007	1.58731	2.01623	1.52525
Cluster 0	Zm00001eb151750	0	1.27699	0.378	0.154	0	5.52006	3.63898	0.755128	0.976009	0.679867	0.882807	2.09621	0.692534	4.76131	0.732132	0.556142	0.729748	0.75341	1.30471	0.545344
Cluster 0	Zm00001eb038930	0	1.27686	0.447	0.175	0	6.11411	4.76238	0.827636	0.663016	0.631522	0.733734	2.39497	0.741997	4.62948	1.2397	0.714785	0.709512	0.983908	0.929516	0.480814
Cluster 0	Zm00001eb158800	0	1.26601	0.42	0.177	0	6.06947	3.48658	2.42383	0.492803	0.475148	0.661822	2.14012	0.508406	3.34915	2.96391	0.629155	1.91121	0.698701	5.62237	0.671617
Cluster 0	Zm00001eb334110	0	1.25096	0.424	0.175	0	5.55821	4.34054	0.554678	1.17318	0.843372	0.795327	1.72322	0.478007	3.91324	0.606525	0.410159	0.394865	0.333412	0.71226	0.660174
Cluster 0	Zm00001eb300990	0	1.24258	0.374	0.152	0	4.6652	2.19465	0.837368	0.9611	0.62777	0.752198	1.58004	1.65284	3.63654	1.11791	1.63032	0.763165	1.09346	1.07917	1.3348
Cluster 0	Zm00001eb264880	0	1.22849	0.388	0.199	0	6.64803	1.90077	1.55034	3.12838	2.15946	2.44737	2.45445	1.56215	7.72233	1.51246	1.21334	1.16322	1.52175	1.06448	1.19022
Cluster 0	Zm00001eb299990	0	1.22654	0.418	0.199	0	6.42484	2.71839	0.975711	3.37622	2.27617	1.99179	2.12393	0.94337	5.35307	0.930719	0.806999	0.78961	1.10797	1.40702	1.14222
Cluster 0	Zm00001eb088500	0	1.20605	0.335	0.137	0	4.58821	2.76764	0.652134	0.431041	0.387023	0.775484	3.14721	0.441146	3.79061	1.99924	0.51726	1.28621	0.575198	0.46126	0.534335
Cluster 0	Zm00001eb368990	0	1.20599	0.305	0.111	0	3.78492	2.28004	0.535715	0.442395	0.386751	0.586735	1.54906	0.526089	2.55359	1.02277	0.488609	0.48115	0.506263	0.603902	0.681068
Cluster 0	Zm00001eb319770	0	1.20166	0.259	0.079	0	2.94776	1.57745	0.415104	0.266268	0.239603	0.279125	0.799503	0.292288	2.28849	0.469495	0.233998	0.254344	0.263006	0.394651	0.478862
Cluster 0	Zm00001eb207550	0	1.18961	0.451	0.26	0	14.7033	10.4383	2.12229	2.18112	1.99101	2.02494	10.2299	2.23739	8.98133	1.99044	4.48476	2.08367	1.84019	91.2186	1.92109
Cluster 0	Zm00001eb101450	0	1.16974	0.276	0.088	0	3.07884	1.37245	0.336625	0.351318	0.337476	0.340963	2.99464	0.35881	1.7284	0.514878	0.326692	0.318193	0.363306	0.415135	0.305559
Cluster 0	Zm00001eb287740	0	1.15926	0.496	0.262	0	7.18136	4.53807	0.95118	3.4108	2.45856	2.23599	3.30145	1.08978	3.89581	1.12499	0.987123	0.899229	1.0074	1.25221	1.30624
Cluster 0	Zm00001eb160050	0	1.12039	0.443	0.218	0	6.70897	2.32398	3.82632	0.957401	0.806082	1.14962	6.03265	0.799029	5.04776	4.5678	1.1238	5.71842	1.00979	3.44037	1.30912
Cluster 0	Zm00001eb196170	0	1.11939	0.335	0.147	0	4.11262	1.77282	0.519627	1.00517	2.61785	1.15654	1.86142	0.534027	2.79946	1.11763	0.807202	0.527929	3.45016	0.714528	0.526138
Cluster 0	Zm00001eb296300	0	1.09753	0.428	0.257	0	6.71739	3.18687	1.35315	4.46264	3.15508	2.09347	1.92873	0.954111	4.81716	1.64939	1.15508	1.065	0.712601	1.75495	1.14986
Cluster 0	Zm00001eb060890	3.43904866313458e-248	1.0845	0.303	0.171	8.12922322991753e-244	5.61011	3.74288	0.968556	1.25012	0.944408	2.3411	2.2346	3.24331	3.52764	2.90814	0.921919	0.969089	1.08286	0.554681	0.585087
Cluster 0	Zm00001eb432500	0	1.07504	0.565	0.332	0	10.9365	4.25128	3.96352	3.72462	1.80347	3.65014	9.61713	2.62373	7.30353	11.1073	5.04945	10.5584	2.13467	3.66381	3.63544
Cluster 0	Zm00001eb320600	0	1.06892	0.25	0.084	0	2.67623	1.2939	0.323435	0.338697	0.313634	0.354133	1.32004	0.335915	2.22721	1.70722	0.504778	0.326487	0.344771	0.431561	0.440113
Cluster 0	Zm00001eb260410	0	1.06528	0.411	0.215	0	5.50117	3.48934	0.892353	2.52382	1.65821	1.81793	2.06666	0.909014	4.88139	0.961256	0.708186	0.988651	0.733022	1.3332	0.851847
Cluster 0	Zm00001eb042710	0	1.06136	0.421	0.231	0	5.69328	2.52512	2.27739	2.18539	2.03885	1.50534	2.24242	1.49506	3.52059	3.43777	1.5246	1.20367	0.795017	1.43474	1.53546
Cluster 0	Zm00001eb108230	0	1.05651	0.295	0.115	0	3.24302	1.93382	0.462926	0.649946	0.472224	0.652557	2.24221	0.452034	2.54238	0.504963	0.344563	0.461357	0.428064	0.725375	0.416999
Cluster 0	Zm00001eb204300	0	1.02594	0.406	0.222	0	5.61051	2.59467	0.866885	4.46627	2.84085	2.12392	2.15205	0.7716	3.21241	0.852457	0.816692	0.862027	0.666388	1.05399	0.715269
Cluster 0	Zm00001eb142630	0	1.02519	0.486	0.252	0	6.76778	4.41194	2.48342	0.810757	0.809097	1.24336	5.91454	0.94473	9.62725	3.38292	1.23537	2.90886	1.14485	1.15579	1.04084
Cluster 0	Zm00001eb371820	0	1.02041	0.517	0.306	0	9.42574	6.44386	1.8254	3.71712	2.64621	4.87199	5.09028	1.88085	11.8118	2.84297	1.95379	2.99989	1.87716	1.80401	2.00869
Cluster 0	Zm00001eb143320	0	1.0199	0.281	0.111	0	2.99714	2.32706	0.29976	0.862103	0.262651	0.475223	0.954824	0.240157	2.14633	0.303087	0.177248	0.286821	0.321058	0.424838	0.243805
Cluster 0	Zm00001eb162210	4.36817081106355e-302	1.01555	0.326	0.177	1.0325482163192e-297	5.03337	1.71741	2.2316	1.8773	1.2546	1.60547	2.97459	1.87754	3.11103	3.43602	1.60835	1.86393	1.61967	1.05457	0.981814
Cluster 0	Zm00001eb184730	0	1.00995	0.422	0.172	0	7.39449	2.62246	1.0168	0.790846	0.699394	0.876143	25.7336	0.989438	3.85843	1.25449	0.935578	6.13495	0.747721	0.986789	1.04614
Cluster 0	Zm00001eb146750	0	1.00497	0.419	0.224	0	5.39429	3.25245	1.50432	2.72461	1.65776	1.46069	2.2417	0.681031	3.7971	1.01657	1.14392	2.78962	1.1254	0.9601	1.0528
Cluster 0	Zm00001eb250240	0	0.987803	0.428	0.197	0	5.65861	6.63826	0.724933	0.663305	0.600191	0.713803	3.31729	0.688887	4.11449	0.739664	0.688385	0.569217	0.740627	1.08144	0.827649
Cluster 0	Zm00001eb262840	0	0.980068	0.33	0.144	0	4.07016	4.43997	0.831498	0.422701	0.357629	0.44219	1.88576	0.382378	1.90542	0.741592	0.317037	0.593772	0.194856	0.54119	0.412822
Cluster 0	Zm00001eb385210	0	0.973203	0.299	0.135	0	3.52035	2.79799	1.20354	0.572784	0.534757	0.611711	1.1705	0.621354	2.31582	0.688456	0.479511	0.745287	0.441364	0.500674	0.513218
Cluster 0	Zm00001eb356910	0	0.958071	0.405	0.226	0	6.13329	3.11563	1.272	3.12513	2.46753	2.68163	4.11991	2.47029	6.11786	1.83672	1.86511	1.02941	1.49923	1.4315	2.07399
Cluster 0	Zm00001eb220610	0	0.950914	0.359	0.195	0	4.27467	2.65904	1.34216	1.58807	1.20399	1.27727	1.86761	0.887457	3.41788	1.66751	0.95242	0.97908	0.787216	0.637333	0.898764
Cluster 0	Zm00001eb340780	7.93417084518622e-286	0.949035	0.349	0.202	1.87547930438512e-281	4.74527	3.43622	0.556245	2.98213	1.56037	1.65401	1.67401	0.61314	3.65302	1.21599	0.582421	0.421028	0.373866	0.525233	0.660512
Cluster 0	Zm00001eb411340	0	0.945282	0.262	0.11	0	2.78339	1.95258	0.344293	0.791181	0.51294	0.562869	1.47729	0.256628	2.30052	0.373011	0.37786	0.338564	0.304935	0.864124	0.326393
Cluster 0	Zm00001eb180080	0	0.943125	0.289	0.126	0	3.1559	1.74006	0.898221	0.752959	0.509798	1.12466	2.03703	0.471648	3.79431	0.456824	0.384922	0.567175	0.45363	0.783983	0.364121
Cluster 0	Zm00001eb245060	7.70863294855134e-255	0.936969	0.275	0.146	1.82216665637857e-250	3.46919	1.369	0.412179	3.43261	1.32984	1.21377	0.693953	0.29089	2.1896	0.749071	0.444047	0.374396	0.352606	0.329397	0.454479
Cluster 0	Zm00001eb397240	0	0.929529	0.393	0.219	0	5.01145	2.62782	1.32017	1.82213	2.4095	1.78058	3.56891	1.59166	3.31575	2.02739	1.74691	1.81663	1.06797	5.15938	1.83792
Cluster 0	Zm00001eb051950	0	0.927713	0.62	0.413	0	10.8813	8.22046	1.34599	8.35425	5.32417	5.29079	5.78867	1.37947	7.2018	3.5803	1.47196	1.34022	1.43657	2.01749	1.4338
Cluster 0	Zm00001eb339490	0	0.92121	0.394	0.223	0	5.37392	2.1492	0.782344	5.74326	2.81324	2.25365	1.89596	0.798913	4.49329	0.878281	0.685475	0.507945	0.61183	0.926751	1.16551
Cluster 0	Zm00001eb405290	0	0.907606	0.362	0.185	0	4.3022	1.58701	2.30065	1.42221	1.0347	1.51537	3.23307	1.10767	4.18798	1.71765	1.05954	3.09237	0.936804	1.54635	0.847703
Cluster 0	Zm00001eb054280	0	0.898118	0.371	0.211	0	4.80338	3.05026	0.684138	2.47834	1.88871	1.88953	3.01223	0.786897	5.24442	2.40245	0.801738	1.02588	0.862262	1.13023	0.650358
Cluster 0	Zm00001eb058590	3.30066847109544e-282	0.893894	0.324	0.179	7.80212013197539e-278	3.98996	2.29063	0.720992	2.56847	1.6456	1.46248	1.69557	0.686584	3.61202	0.83974	0.725693	0.89388	0.763174	0.694762	0.846263
Cluster 0	Zm00001eb151440	5.01071035646779e-227	0.886916	0.306	0.179	1.18443171406186e-222	3.95926	1.53311	1.64127	1.77623	2.06486	1.44227	2.09402	0.560335	2.80673	2.05047	2.08368	1.33115	1.65004	1.19201	0.704926
Cluster 0	Zm00001eb361760	2.13109434380227e-284	0.874927	0.323	0.177	5.03748080987981e-280	3.77241	1.61931	0.752848	3.35169	2.07989	1.1667	1.33413	0.61694	2.6318	0.989086	0.624299	0.579349	0.553939	1.05823	0.341209
Cluster 0	Zm00001eb282840	9.85380653870499e-295	0.871107	0.267	0.126	2.32924278961908e-290	3.12241	2.9714	0.376195	0.907757	0.437174	0.759351	1.68035	0.373171	1.52936	0.922895	0.487529	0.533622	0.394159	1.05849	0.552782
Cluster 0	Zm00001eb246340	0	0.863028	0.495	0.313	0	6.79483	5.64269	1.37727	4.21348	2.87625	2.46828	2.75779	1.26332	5.42382	2.09372	1.59144	1.36021	1.83747	1.68142	1.21964
Cluster 0	Zm00001eb063300	1.58343145525453e-282	0.854418	0.315	0.169	3.74291527393066e-278	3.56388	1.72047	0.637831	2.42863	1.8196	1.75461	1.92295	0.657464	2.92622	0.745188	0.54588	0.69139	0.497862	1.07282	0.848253
Cluster 0	Zm00001eb059150	2.14082809668241e-219	0.854009	0.25	0.132	5.06048945493789e-215	3.21765	2.442	0.313908	2.06439	1.32596	0.86576	0.982834	0.300293	2.55983	0.438703	0.334497	0.232136	0.349732	0.481656	0.0676864
Cluster 0	Zm00001eb032620	0	0.835412	0.606	0.421	0	10.9836	7.28672	1.68478	10.6305	7.22368	6.16182	5.08858	2.56086	8.39953	1.90303	1.91684	1.40202	2.04145	1.94897	3.99395
Cluster 0	Zm00001eb067710	0	0.819321	0.349	0.17	0	5.08152	6.98306	0.780176	0.815817	0.866968	0.958496	2.24527	0.994152	3.23217	1.06902	0.766911	1.02207	0.818741	0.775638	0.99542
Cluster 0	Zm00001eb391140	1.38515240552896e-274	0.812935	0.309	0.164	3.27422325618936e-270	3.51939	3.28337	0.598174	1.5229	0.856796	1.03303	1.91068	0.553035	2.3534	0.566447	0.881163	0.694903	0.520991	1.04309	0.265689
Cluster 0	Zm00001eb252030	1.84748068345682e-237	0.802286	0.311	0.178	4.36707483955522e-233	3.57155	1.7042	0.538936	3.68881	1.97167	1.52917	1.13665	0.648533	2.36973	0.508213	0.511503	0.44922	0.515558	1.84039	0.959635
Cluster 0	Zm00001eb019720	1.35220229432046e-299	0.793208	0.48	0.317	3.1963357833147e-295	7.02674	5.26318	0.966083	7.06267	4.00932	3.75921	2.50987	0.925628	5.36932	1.23785	1.03499	0.735994	0.797272	0.972409	1.03957
Cluster 0	Zm00001eb210370	4.01492426247885e-259	0.793152	0.373	0.228	9.4904779716475e-255	4.45705	3.15644	0.859325	3.64825	1.87341	1.67176	1.89106	0.935077	3.3712	1.04773	0.886274	0.87337	0.94942	0.986773	0.986562
Cluster 0	Zm00001eb127000	2.07159506369846e-283	0.787349	0.463	0.307	4.89683641157042e-279	7.1554	4.26327	1.29251	5.71716	5.62974	4.01383	5.52492	1.69762	5.71336	1.44516	1.62088	1.9172	1.64719	1.54549	1.46724
Cluster 0	Zm00001eb397190	5.57339103971851e-300	0.786851	0.584	0.439	1.31743817396866e-295	11.566	4.35502	6.39885	8.83015	7.82227	4.92639	7.01806	2.6099	7.22637	7.80884	8.05468	5.9527	8.67482	4.6947	3.92805
Cluster 0	Zm00001eb150510	0	0.784815	0.469	0.304	0	6.11895	4.33205	1.10044	4.45847	3.08401	3.78732	3.77977	1.1383	5.71374	2.15597	1.2539	1.39551	1.31359	1.36093	0.855202
Cluster 0	Zm00001eb324270	4.30497415085243e-202	0.783036	0.291	0.171	1.0176097897785e-197	3.69561	1.51518	0.785444	3.11343	1.99597	2.19605	2.06362	0.994622	2.68315	0.864825	1.08197	1.24813	1.26489	1.80872	0.77046
Cluster 0	Zm00001eb228700	2.22909201039415e-217	0.776712	0.334	0.205	5.26912769416969e-213	4.02191	2.00202	1.05357	2.55644	1.8103	1.87556	2.62514	1.97615	3.63189	1.64948	0.960904	1.707	1.0533	1.14795	2.1915
Cluster 0	Zm00001eb244650	5.85512853680975e-219	0.771575	0.419	0.285	1.38403528353109e-214	6.63572	2.5015	1.68294	7.91417	3.33691	3.96171	3.16939	1.33066	6.05796	3.12296	2.29217	1.48918	1.93609	1.93797	1.10776
Cluster 0	Zm00001eb303620	1.37392515119514e-228	0.77155	0.364	0.228	3.24768427239506e-224	4.8104	2.43588	2.00908	2.83146	1.669	2.36863	2.73333	1.02219	4.8982	3.51963	2.03928	2.23709	1.72492	2.88757	1.13287
Cluster 0	Zm00001eb319610	1.43723852606753e-187	0.756565	0.282	0.168	3.39734442791843e-183	3.16003	1.78458	0.581267	2.40973	1.58836	1.32506	1.25366	1.1837	2.99691	0.695778	0.626967	0.517269	0.557852	0.759169	1.01753
Cluster 0	Zm00001eb372980	1.63694370968551e-206	0.753142	0.339	0.214	3.86940754095461e-202	3.89292	2.24166	0.941374	3.18816	2.431	1.69403	1.64904	1.13487	2.76731	1.11224	0.855542	0.903268	0.854443	1.10011	1.21136
Cluster 0	Zm00001eb084690	0	0.752981	0.66	0.434	0	12.7521	13.3933	5.08201	2.15539	2.13667	2.79587	16.5135	2.57847	11.1484	11.8035	2.87857	8.31653	2.86502	2.92702	2.24663
Cluster 0	Zm00001eb230910	8.2868478998884e-199	0.752373	0.396	0.27	1.95884510657562e-194	5.73773	2.03579	3.81286	3.27136	2.44475	2.47655	3.67205	1.30041	4.38729	4.27151	3.42322	4.85247	3.20822	4.6492	1.17295
Cluster 0	Zm00001eb236900	8.04655733737849e-236	0.744793	0.393	0.254	1.90204522340953e-231	5.00552	3.21222	0.912408	5.36	2.878	2.80774	1.502	0.768605	3.53747	1.42257	0.999192	0.91577	0.671152	0.749191	0.780631
Cluster 0	Zm00001eb149960	3.14309781264012e-237	0.74029	0.382	0.242	7.4296546095187e-233	4.59558	4.176	0.779349	3.37774	2.1562	2.02555	2.20261	0.630244	2.76976	1.19028	0.928578	0.88376	0.585191	1.05054	0.561843
Cluster 0	Zm00001eb259070	3.32879181322008e-182	0.734896	0.367	0.25	7.86859808808961e-178	4.83272	2.45988	1.92144	2.67766	2.0439	1.78402	1.97737	7.52624	3.46252	1.41026	1.38837	1.69616	2.04484	1.74374	2.21394
Cluster 0	Zm00001eb347150	1.56209019231432e-237	0.733364	0.406	0.265	3.69246879659259e-233	4.95216	3.74855	0.818656	4.4367	2.69345	2.5696	2.45549	0.887724	3.60206	1.04012	0.83793	1.01088	0.829892	1.64236	0.97361
Cluster 0	Zm00001eb144770	1.0551646771273e-190	0.733068	0.342	0.222	2.49419826379351e-186	4.10651	2.62713	0.816181	4.13626	2.27263	2.0258	1.51703	0.792115	2.67432	0.952911	0.829104	0.478944	0.698372	0.932353	0.69782
Cluster 0	Zm00001eb423440	0	0.726679	0.67	0.491	0	11.2428	9.96154	2.8346	8.59781	6.23067	6.71036	6.85822	1.85637	9.68962	3.26219	3.03698	2.92626	1.73394	2.89759	2.09199
Cluster 0	Zm00001eb336580	5.65700250574346e-159	0.723143	0.265	0.161	1.33720225230764e-154	3.03441	1.82492	0.570804	2.34334	1.73232	1.52272	1.41923	0.561371	2.55462	0.660654	0.594739	0.62728	0.654488	0.916851	0.780312
Cluster 0	Zm00001eb118870	9.40274266455425e-252	0.721916	0.415	0.266	2.22262031104733e-247	5.33913	3.77017	0.662572	6.26959	3.3824	3.04554	1.88929	0.712411	3.60232	0.731549	0.568332	0.518225	0.679189	0.540671	0.883797
Cluster 0	Zm00001eb173410	7.79521044618903e-222	0.713072	0.454	0.323	1.84263184527016e-217	6.29614	3.72029	2.06344	5.15139	3.94221	2.79439	3.85948	2.01659	4.74652	1.8795	2.22402	3.24945	5.01252	2.74505	3.58936
Cluster 0	Zm00001eb189850	7.48301977634973e-194	0.699943	0.4	0.277	1.76883621473355e-189	5.18623	3.40534	1.49835	4.55142	2.60505	3.20331	2.4454	1.6287	4.83154	1.759	1.2681	1.01497	1.19692	1.4032	1.16419
Cluster 0	Zm00001eb071710	2.59843211117517e-168	0.689501	0.299	0.188	6.14217382439587e-164	3.47248	1.47053	1.04977	3.11408	1.94872	1.38367	1.75269	1.75844	2.39857	1.33642	2.14308	1.07312	1.03641	2.64474	1.1451
Cluster 0	Zm00001eb135910	5.32610258406381e-156	0.687477	0.275	0.167	1.258984128821e-151	3.8018	1.67933	1.29698	1.72263	1.71116	1.71355	4.819	2.5121	3.70043	1.11421	2.29404	2.60449	2.24609	0.693666	2.45824
Cluster 0	Zm00001eb184710	0	0.681896	0.403	0.217	0	6.02006	2.69494	0.994933	1.45546	1.31482	1.68854	25.0412	1.23229	3.96622	1.18341	1.55651	5.45541	1.03877	1.35267	1.44403
Cluster 0	Zm00001eb216540	3.17941422735225e-159	0.680949	0.291	0.185	7.51549935061525e-155	3.24283	2.40035	0.640264	2.27172	2.11281	1.50376	1.64698	0.752408	2.79828	0.741387	0.566306	0.895926	0.755151	0.692763	0.56693
Cluster 0	Zm00001eb273260	2.63587190639363e-152	0.678318	0.259	0.158	6.23067401233325e-148	2.74828	1.8058	0.74795	1.78151	1.44119	1.06511	1.56896	0.932119	2.00444	0.740707	0.546351	0.812082	0.591755	1.16527	0.695744
Cluster 0	Zm00001eb432020	0	0.671732	0.646	0.452	0	11.5297	7.45514	1.67888	16.2479	9.10991	8.03715	5.01235	1.89368	8.35341	2.18	1.54119	1.4947	2.01455	1.97825	1.89995
Cluster 0	Zm00001eb271010	4.74999154336866e-185	0.671341	0.335	0.214	1.12280300102148e-180	3.75154	3.12655	0.534858	3.10483	2.11636	1.89285	1.86066	0.608123	3.25332	0.868141	0.685577	0.722325	0.576514	0.856895	0.832992
Cluster 0	Zm00001eb271860	1.32412339534689e-154	0.671202	0.286	0.182	3.12996288192099e-150	3.14576	2.15562	0.407022	2.99356	2.11902	1.69723	1.25028	0.443669	2.30616	0.625161	0.903679	0.520558	0.401039	0.460922	0.4065
Cluster 0	Zm00001eb306000	0	0.663277	0.709	0.511	0	14.428	11.0642	1.74105	18.4597	10.95	10.6498	7.66592	1.93098	11.9199	2.73789	1.82625	1.7816	1.94047	2.91949	1.93895
Cluster 0	Zm00001eb388670	1.22823636002393e-153	0.662654	0.421	0.312	2.90330510782457e-149	6.97367	3.46093	1.87093	5.51796	6.97894	4.92259	5.76729	2.82495	6.07588	2.11679	2.38476	3.0693	6.93819	1.61153	1.88924
Cluster 0	Zm00001eb042920	8.64064335772351e-171	0.661631	0.376	0.262	2.04247527689868e-166	4.49907	3.43867	1.4879	3.27652	2.1394	2.51083	2.88269	1.18262	3.24733	1.38172	1.19434	1.46654	1.74966	1.81274	1.31827
Cluster 0	Zm00001eb068620	1.21838632317739e-179	0.659723	0.382	0.26	2.88002159072672e-175	4.81602	3.69469	0.628855	5.66207	2.98724	2.8358	1.80776	0.794591	3.43063	0.837689	0.605685	0.60517	0.795988	0.76378	0.86991
Cluster 0	Zm00001eb378030	6.28144396194773e-194	0.644695	0.468	0.344	1.48480772372521e-189	6.75968	4.71512	1.96423	7.17374	4.78609	3.75006	2.95194	1.80912	5.36105	1.85713	1.9064	2.11341	1.68019	2.5541	2.12291
Cluster 0	Zm00001eb036920	5.57098031318474e-188	0.64413	0.529	0.417	1.31686832643061e-183	9.78599	5.97335	4.50377	8.36762	6.52264	5.24693	4.70073	5.31276	7.71146	3.89707	5.16395	3.27763	7.75046	6.83336	5.15403
Cluster 0	Zm00001eb395000	4.04552251117586e-158	0.638981	0.37	0.259	9.56280611191751e-154	4.27601	2.96857	1.07789	3.8276	2.77181	2.61437	2.39424	1.38558	3.44518	0.969952	1.09586	1.09049	1.15426	1.4995	1.09835
Cluster 0	Zm00001eb329710	1.37232966354291e-254	0.632	0.557	0.416	3.24391285868273e-250	8.69375	6.78683	2.31977	6.5789	4.49638	7.49222	4.87466	3.40824	10.258	5.48041	3.34844	1.90111	3.98946	1.98965	2.66572
Cluster 0	Zm00001eb228330	1.50447630927467e-164	0.614511	0.323	0.207	3.55628109986346e-160	3.71726	4.85669	0.557035	1.70063	1.75324	1.51948	1.95526	0.75822	2.13741	1.17312	0.642533	0.617283	0.471388	0.863629	0.802565
Cluster 0	Zm00001eb290360	5.36294073416049e-165	0.614414	0.372	0.256	1.26769193074086e-160	4.528	2.47791	2.45652	1.71425	1.81205	2.15677	6.2828	1.44624	4.49874	3.95875	1.75345	4.46494	1.60801	1.7877	2.37843
Cluster 0	Zm00001eb028190	3.38194534432961e-195	0.610933	0.447	0.315	7.99424240492634e-191	5.64872	5.03008	0.777808	5.98225	4.20656	3.68182	2.7754	0.80978	4.53912	1.38375	0.798424	0.644307	0.556823	0.999101	0.841705
Cluster 0	Zm00001eb245250	6.90481169377688e-136	0.604741	0.403	0.298	1.63215938817498e-131	5.71712	2.72812	2.63813	5.64065	4.7489	3.5796	3.06339	1.1003	5.45856	4.86492	1.42491	2.33735	1.47307	1.12451	1.11175
Cluster 0	Zm00001eb135110	4.54167883760016e-238	0.603343	0.571	0.439	1.07356204363193e-233	8.74697	6.93588	2.0758	7.9108	5.00501	5.97837	10.1972	1.88773	5.7129	4.55908	1.95366	4.63507	1.60787	1.28686	1.46941
Cluster 0	Zm00001eb130760	2.87945582038658e-130	0.603292	0.312	0.214	6.8064576682298e-126	3.47611	3.49342	0.858312	2.14491	1.41175	1.72604	2.31041	1.01112	2.28873	1.11894	0.921464	1.14376	0.669505	0.940722	0.891886
Cluster 0	Zm00001eb321030	7.5204397002547e-112	0.600554	0.304	0.213	1.77768153634621e-107	4.04369	3.41784	0.705781	4.56355	1.39393	1.50824	1.63287	0.635124	2.5096	0.599358	1.38224	0.602775	0.503484	13.0221	0.5065
Cluster 0	Zm00001eb359320	1.03531090206226e-157	0.597441	0.43	0.32	2.44726791029478e-153	5.61495	3.94137	3.56141	2.27267	2.15506	2.61188	4.84941	3.55688	5.15824	3.46562	2.791	3.6329	2.6186	4.32346	2.65737
Cluster 0	Zm00001eb167150	2.21046732854982e-110	0.595903	0.278	0.191	5.22510267122607e-106	3.14662	1.76795	1.41074	1.69959	1.26211	2.02971	3.9235	0.779774	2.13419	1.00736	1.69359	2.74578	0.880248	1.25066	1.58453
Cluster 0	Zm00001eb238330	3.21943133377094e-115	0.589835	0.343	0.25	7.61009178676776e-111	4.52379	2.30506	3.00287	2.74661	2.2657	2.30924	3.39108	1.24641	2.23389	4.96282	3.98282	3.04035	2.8745	1.53196	1.70296
Cluster 0	Zm00001eb011070	2.15045158419649e-123	0.588007	0.301	0.206	5.08323745472367e-119	3.30794	2.01983	1.36873	2.94188	1.38252	1.54098	2.3752	0.900446	2.50373	1.26141	1.31381	1.84574	1.03712	1.49654	1.14547
Cluster 0	Zm00001eb217230	6.36387499904631e-151	0.585272	0.401	0.292	1.50429277227457e-146	4.8424	4.40967	1.04594	4.48736	2.69947	3.19983	2.55031	1.16416	4.053	1.55153	1.12954	1.16253	1.1133	1.23046	1.04485
Cluster 0	Zm00001eb342430	2.59025418053009e-114	0.585159	0.384	0.285	6.12284283193702e-110	7.0414	3.30255	2.32305	6.45491	5.57479	5.31776	6.02001	2.17773	10.474	3.49255	4.11748	3.41799	3.39948	2.07963	1.63936
Cluster 0	Zm00001eb056260	9.48393288483721e-161	-0.586733	0.278	0.418	2.24181205531782e-156	3.04316	5.06879	7.46179	5.5888	5.78004	5.0317	1.96572	2.61793	2.1886	5.83941	4.11682	3.1197	4.91284	3.37121	2.60785
Cluster 0	Zm00001eb096750	1.17924376190366e-155	-0.597968	0.141	0.263	2.78749640438787e-151	1.33754	2.0915	4.44199	1.69686	2.20228	1.96881	2.5581	2.46765	1.32	2.3795	1.89614	3.93003	2.11448	4.87158	2.13021
Cluster 0	Zm00001eb144530	2.52204110217501e-93	-0.609448	0.172	0.26	5.96160075732129e-89	1.65863	1.20878	1.06132	9.29486	6.29513	4.11979	0.829943	1.99151	0.89763	0.763992	1.17759	0.943442	0.935056	1.20481	1.09509
Cluster 0	Zm00001eb001770	1.33761685640886e-152	-0.614095	0.25	0.385	3.16185872517926e-148	2.62343	6.31445	6.21501	2.92777	4.24921	2.71608	3.3944	2.01137	2.7403	5.80352	1.757	8.11307	4.63768	2.50718	1.56352
Cluster 0	Zm00001eb305750	1.34306661066371e-158	-0.621112	0.134	0.256	3.17474085428687e-154	1.29117	3.58773	3.26282	1.56503	2.10303	1.84671	1.58089	1.64315	1.52657	4.31893	1.82801	1.67352	1.74589	3.17991	1.40973
Cluster 0	Zm00001eb253470	3.72005384295304e-187	-0.629438	0.26	0.413	8.7934632739724e-183	2.81617	3.94306	6.24362	3.91167	5.27741	4.52231	2.41226	9.7845	3.08697	4.81322	6.09867	3.51608	12.6312	3.04215	5.71859
Cluster 0	Zm00001eb255160	4.35223859538424e-261	-0.647922	0.583	0.715	1.02878215917693e-256	10.2898	13.1728	22.3243	16.4596	16.1666	19.193	9.09224	16.3707	9.23879	22.7501	22.5086	16.542	13.8148	25.4326	25.5461
Cluster 0	Zm00001eb278140	4.51353720804881e-87	-0.654823	0.347	0.424	1.06690992523858e-82	4.0232	3.73917	1.18388	18.4519	12.7196	15.9934	2.77114	3.33354	4.33421	2.43008	2.14263	1.33955	2.49817	1.34236	1.79407
Cluster 0	Zm00001eb301590	1.49594857344914e-202	-0.658137	0.332	0.495	3.53612323791909e-198	6.11421	12.3053	16.3721	5.46668	8.30514	7.74085	5.67008	3.79681	6.90361	12.7751	11.7596	12.9369	12.1926	24.8748	2.70426
Cluster 0	Zm00001eb338370	1.86364814811821e-165	-0.661172	0.239	0.379	4.40529149252184e-161	3.32727	6.01904	9.30736	2.2125	5.65451	4.00113	6.04764	2.33474	6.32193	8.04391	6.84487	7.66288	13.3462	5.43881	3.08352
Cluster 0	Zm00001eb397150	1.08635274735365e-151	-0.672555	0.134	0.25	2.56792062419457e-147	1.30899	2.00175	4.73485	2.06629	2.52913	3.3156	2.29258	1.35549	1.30767	2.64862	3.51825	3.9572	2.68229	1.27349	0.780965
Cluster 0	Zm00001eb307070	9.80666438429119e-179	-0.682996	0.132	0.261	2.31809932715875e-174	1.24294	3.20574	1.84559	3.6819	3.81372	2.54325	0.778271	2.18267	1.13585	3.05828	2.12205	0.769839	1.83139	1.4543	1.86691
Cluster 0	Zm00001eb026200	1.87143312575301e-257	-0.69541	0.362	0.535	4.42369362265496e-253	4.43163	8.88079	5.91335	7.34317	11.5409	10.6101	6.81438	5.6125	4.9934	7.62846	9.10468	6.04406	8.68779	5.76643	5.00596
Cluster 0	Zm00001eb055880	2.29634504004833e-167	-0.70519	0.26	0.396	5.42810040566624e-163	2.85618	4.08081	4.97601	8.99846	5.04709	9.64644	2.29621	2.76337	3.73154	5.65591	5.87239	3.20408	2.83183	1.08694	1.61133
Cluster 0	Zm00001eb023950	1.21688742965727e-130	-0.712481	0.163	0.271	2.87647850622385e-126	1.66874	1.05896	1.00252	8.84073	6.35199	6.13577	1.40539	4.49764	3.03506	0.596569	1.1205	1.06388	3.90964	0.467734	1.02458
Cluster 0	Zm00001eb409850	4.10204082148032e-196	-0.757303	0.459	0.582	9.69640409381519e-192	6.38824	6.88619	5.96246	28.4589	21.0364	16.3442	4.78195	5.59264	5.86345	5.39659	5.395	4.85537	5.0929	6.16992	5.0357
Cluster 0	Zm00001eb282390	6.50959097546546e-174	-0.818886	0.135	0.26	1.53873711478052e-169	1.35959	8.07965	2.51017	1.08702	1.16012	1.76843	1.82645	1.41874	1.48872	1.99365	1.83754	2.04436	1.55644	1.83888	1.04037
Cluster 0	Zm00001eb164610	5.83140988303361e-170	-0.831	0.265	0.399	1.37842866815148e-165	3.37232	2.31558	8.52703	4.87487	4.0884	7.33676	7.04176	21.0785	4.9807	4.65478	11.2343	12.379	9.09111	3.22401	34.4436
Cluster 0	Zm00001eb067750	2.96014078455294e-142	-0.847686	0.231	0.347	6.99718078652623e-138	2.55807	1.35816	2.18187	9.98257	5.89805	6.824	2.64186	22.4888	1.69745	3.34122	6.03352	2.38424	4.20272	2.76644	22.8262
Cluster 0	Zm00001eb003490	3.5593634892493e-100	-0.897748	0.166	0.256	8.41362341588749e-96	1.8048	13.4124	1.09968	1.51955	0.932293	2.41347	1.44278	1.53795	2.04924	3.03692	1.24386	0.646462	1.59589	1.99754	0.975232
Cluster 0	Zm00001eb292690	8.47638274513819e-201	-0.910562	0.118	0.251	2.00364735329576e-196	1.29147	1.48381	0.981913	9.36761	3.50404	9.67594	1.14092	1.54286	1.56289	0.61736	1.99181	1.1738	0.799459	0.930218	1.05963
Cluster 0	Zm00001eb044840	4.64474494251439e-230	-0.92814	0.123	0.267	1.09792480951155e-225	1.25351	4.74097	6.01124	0.900657	0.922753	1.91132	1.8464	3.70559	1.56929	4.58899	3.28718	3.29608	0.98194	2.61964	2.61618
Cluster 0	Zm00001eb306260	6.48450484211779e-232	-0.9344	0.116	0.259	1.5328072545798e-227	1.13591	5.71612	4.2803	1.05134	1.50882	2.12829	1.07192	0.890885	1.09319	6.05488	3.51983	1.39552	2.37304	1.36922	1.12465
Cluster 0	Zm00001eb428840	1.88825582985982e-225	-0.941104	0.216	0.367	4.46345913062265e-221	2.28329	12.0076	3.04043	4.00756	1.36012	5.49834	1.91322	2.87581	4.26897	3.89433	4.11655	1.6539	1.56827	8.92788	1.79459
Cluster 0	Zm00001eb041250	1.4031506541299e-181	-0.946189	0.15	0.276	3.31676751623226e-177	1.48017	9.78314	3.22647	0.870243	0.889063	1.32655	1.7492	4.13831	1.35724	2.43401	1.56125	1.90597	1.86076	3.22138	3.36644
Cluster 0	Zm00001eb162620	3.08008439155625e-213	-1.02475	0.126	0.261	7.28070348476066e-209	1.21577	0.939855	10.0535	2.9492	2.79966	2.71434	1.00841	1.45517	1.52543	5.94336	1.79399	4.16476	3.05054	1.27371	2.41849
Cluster 0	Zm00001eb075630	7.49618966967002e-255	-1.02489	0.115	0.265	1.7719493141166e-250	1.13137	3.90172	5.01953	0.971497	1.84464	3.13752	0.985649	1.84404	1.53276	12.8232	5.70847	1.92316	3.08919	3.50585	2.60932
Cluster 0	Zm00001eb063800	2.82860816380044e-262	-1.04394	0.109	0.259	6.68626397759148e-258	1.04197	7.34778	4.38813	0.806951	1.17373	1.18786	0.894506	1.45232	0.925787	3.54242	1.56988	1.31553	2.94278	1.8547	1.04499
Cluster 0	Zm00001eb117180	1.40233436563874e-253	-1.04603	0.164	0.324	3.31483797349686e-249	2.0689	8.17242	6.86195	2.40321	4.4192	4.1002	2.3792	5.12497	1.73233	9.43191	4.63518	2.05492	6.82092	4.63553	4.3042
Cluster 0	Zm00001eb092540	3.04701505434947e-207	-1.06212	0.142	0.274	7.20253418547127e-203	1.31371	1.06907	1.03292	12.7242	7.56954	6.419	1.2416	1.26355	1.24524	0.940051	1.09294	1.08938	0.843929	1.07431	1.28666
Cluster 0	Zm00001eb431760	1.99331466871329e-224	-1.09064	0.149	0.292	4.71179721390447e-220	1.4119	1.43698	1.23118	3.41807	12.9848	3.34685	1.04794	12.4563	1.17401	7.14027	8.88164	1.07973	20.2464	0.882049	7.0641
Cluster 0	Zm00001eb070780	0	-1.1081	0.141	0.334	0	1.45691	1.5132	6.31788	4.84053	6.69254	3.91155	2.26816	4.29338	1.82247	2.31066	7.91752	5.17458	16.9209	7.15643	2.5526
Cluster 0	Zm00001eb312640	1.93598192484248e-271	-1.12402	0.283	0.451	4.57627407394264e-267	4.16785	8.76874	27.3955	1.14196	1.51023	3.02531	14.9532	1.68524	5.2923	18.7999	10.265	23.2617	2.06437	7.1397	1.09559
Cluster 0	Zm00001eb266490	0	-1.13302	0.202	0.42	0	2.42274	3.82393	12.4448	3.30773	6.24291	6.51864	4.31663	8.5053	3.41006	7.39437	5.69137	9.01794	7.40245	18.5866	12.065
Cluster 0	Zm00001eb433420	2.38653542932046e-237	-1.1933	0.226	0.373	5.6412924478277e-233	2.3846	5.24035	2.572	10.3551	17.9814	11.0278	2.05281	8.78009	2.32881	3.78724	3.60109	1.67099	12.9262	2.04211	1.76257
Cluster 0	Zm00001eb140540	3.51436302073813e-177	-1.20263	0.19	0.306	8.30725130842079e-173	1.88964	1.45957	1.30397	20.0243	12.4093	7.4618	1.29429	1.59075	1.42318	1.09037	1.33458	1.02241	1.32296	1.6923	1.69269
Cluster 0	Zm00001eb415270	0	-1.21436	0.423	0.666	0	6.58158	27.6601	15.2351	10.6787	13.2106	19.5061	11.4333	18.2784	6.10825	11.5738	9.65439	15.3029	15.7095	7.09052	10.6234
Cluster 0	Zm00001eb013360	0	-1.21756	0.149	0.343	0	2.54605	2.7415	5.48325	14.4719	11.8164	17.3497	4.01633	1.46578	4.15363	5.70049	11.0138	3.63897	4.05724	1.0138	1.159
Cluster 0	Zm00001eb010730	0	-1.2382	0.1	0.31	0	0.978186	2.73554	3.40005	3.22432	5.6018	4.52432	1.29162	5.93717	1.31083	5.91537	7.1498	1.46515	12.5734	1.87924	1.58077
Cluster 0	Zm00001eb004440	0	-1.24687	0.112	0.291	0	1.02866	0.968853	1.07381	8.60579	4.97636	10.612	1.81144	4.35245	1.64126	1.05841	10.7228	1.46625	3.63712	1.26657	1.50014
Cluster 0	Zm00001eb142250	0	-1.34555	0.078	0.254	0	0.718372	2.0841	0.692387	3.73281	4.41195	5.30327	0.750259	18.687	0.637401	1.14799	3.23238	0.610907	7.4921	0.645364	6.36997
Cluster 0	Zm00001eb005460	1.08688957030406e-88	-1.36809	0.302	0.377	2.56918956628473e-84	3.78592	4.36236	2.1281	8.80694	2.2291	13.1615	6.09506	88.9859	4.06358	7.29949	30.76	2.67505	2.81714	2.92026	62.7987
Cluster 0	Zm00001eb335470	4.74818255859427e-213	-1.37752	0.182	0.315	1.12237539320051e-208	1.78626	1.51636	23.6192	1.19325	1.03131	1.75665	3.62225	1.84688	1.95746	3.90437	3.66344	17.7429	1.35699	24.4634	1.37716
Cluster 0	Zm00001eb408010	2.46367373372438e-264	-1.37816	0.155	0.303	5.82363197177769e-260	1.45637	1.11978	1.1186	18.3503	14.1948	7.48735	1.36957	1.11512	1.4427	1.02567	1.31902	1.10589	1.10889	1.27932	1.21268
Cluster 0	Zm00001eb155010	0	-1.44746	0.252	0.561	0	2.85673	2.35819	10.6358	13.0926	12.9332	12.4318	6.05087	22.265	2.33673	12.0113	12.0287	9.00218	11.7119	7.6053	12.0494
Cluster 0	Zm00001eb266370	0	-1.4564	0.412	0.565	0	5.50057	3.24125	6.65519	33.8613	39.0453	22.7355	6.87813	14.4144	6.70595	6.27499	77.3201	6.96939	23.662	4.01993	15.0418
Cluster 0	Zm00001eb406100	1.24620387098745e-220	-1.57622	0.162	0.295	2.94577671024014e-216	1.56904	1.41414	28.1299	1.25766	1.37313	1.41009	1.82347	1.43272	1.63438	1.42213	1.3729	22.92	1.17179	11.3839	0.939056
Cluster 0	Zm00001eb011080	1.10348862506005e-190	-1.58009	0.198	0.317	2.60842641191695e-186	2.00811	1.3124	1.31297	30.3329	17.9958	6.97177	1.7079	5.94009	1.66427	1.2595	1.59218	1.30129	1.85295	2.0362	1.61711
Cluster 0	Zm00001eb121470	1.01031705807493e-275	-1.58021	0.181	0.331	2.38818746187752e-271	1.76521	1.22933	1.54016	28.0264	15.3827	8.74235	1.43396	1.60124	1.49952	1.09422	1.49942	1.1825	1.76306	1.7501	1.39812
Cluster 0	Zm00001eb052790	0	-1.58742	0.202	0.402	0	2.68195	11.2854	6.27307	3.25843	12.8079	5.20567	3.78661	46.3543	3.59427	11.2872	2.50386	3.16475	32.7776	3.83448	39.2249
Cluster 0	Zm00001eb223980	6.81392253002912e-184	-1.62211	0.285	0.418	1.61067500764828e-179	3.35197	2.5166	51.2186	4.03484	4.28951	5.57356	6.79182	3.99575	4.55412	3.66835	5.17431	14.1432	3.36141	5.35149	2.61394
Cluster 0	Zm00001eb071550	0	-1.71579	0.096	0.268	0	0.956247	1.55595	1.66849	11.1257	15.4256	15.2124	0.605995	5.73506	0.920266	1.06532	3.65882	0.917385	6.44681	1.31938	5.53336
Cluster 0	Zm00001eb253070	0	-1.80178	0.111	0.365	0	1.2065	14.1798	5.41157	1.73286	1.9957	5.269	2.30623	13.7229	1.28153	5.86077	3.58007	2.61124	3.59373	21.153	6.34315
Cluster 0	Zm00001eb067530	0	-2.02738	0.277	0.486	0	3.5144	53.1008	10.4713	3.40355	3.56206	6.28037	4.82557	12.97	3.0727	9.98829	5.46806	4.21323	5.00032	16.7496	12.4198
Cluster 0	Zm00001eb415630	0	-2.09008	0.095	0.407	0	1.07404	8.20009	13.0312	4.66508	7.61387	8.09632	1.17787	3.87962	1.1899	17.9499	13.533	3.45345	13.8194	2.4422	2.49257
Cluster 0	Zm00001eb072510	0	-2.11177	0.08	0.289	0	0.782452	0.952107	0.681463	21.748	14.0363	19.5483	0.711459	1.7474	0.960277	0.633877	3.82088	0.637673	5.98065	0.937613	0.885584
Cluster 0	Zm00001eb053420	5.7322268717297e-239	-2.12306	0.286	0.411	1.35498378793947e-234	3.10733	2.51007	2.05129	48.3839	83.2121	11.6237	2.71749	2.57264	2.9809	1.86062	2.33439	2.15765	4.56975	2.65418	2.39487
Cluster 0	Zm00001eb432730	0	-2.20002	0.171	0.368	0	2.09257	42.8339	9.55259	1.71844	1.81503	3.70952	2.44552	3.93745	2.18832	8.75425	2.74237	2.95763	3.22356	4.90883	3.43787
Cluster 1	Zm00001eb432730	0	3.22281	0.717	0.235	0	2.09257	42.8339	9.55259	1.71844	1.81503	3.70952	2.44552	3.93745	2.18832	8.75425	2.74237	2.95763	3.22356	4.90883	3.43787
Cluster 1	Zm00001eb067530	0	2.99569	0.754	0.366	0	3.5144	53.1008	10.4713	3.40355	3.56206	6.28037	4.82557	12.97	3.0727	9.98829	5.46806	4.21323	5.00032	16.7496	12.4198
Cluster 1	Zm00001eb413630	0	2.88837	0.499	0.091	0	1.32257	14.1303	0.977582	0.679861	0.746818	1.681	0.789004	0.631912	1.34461	1.22934	0.595831	0.595268	1.05269	1.21215	0.476255
Cluster 1	Zm00001eb105670	0	2.84556	0.532	0.122	0	0.971005	15.6977	2.44565	0.996477	0.630969	2.36023	0.660863	1.21632	0.875483	3.01816	1.04618	1.03444	0.819432	1.17886	0.836351
Cluster 1	Zm00001eb152020	0	2.61246	0.434	0.072	0	0.730014	9.3916	0.691545	0.330095	1.37505	0.558375	0.644222	0.613331	1.18466	0.89	0.40659	0.327816	0.915219	0.687042	0.836175
Cluster 1	Zm00001eb003490	0	2.47133	0.567	0.164	0	1.8048	13.4124	1.09968	1.51955	0.932293	2.41347	1.44278	1.53795	2.04924	3.03692	1.24386	0.646462	1.59589	1.99754	0.975232
Cluster 1	Zm00001eb226470	0	2.46036	0.703	0.234	0	5.2101	20.5841	2.56814	1.03996	1.08448	1.32921	1.76281	1.32517	4.7303	3.82848	1.18649	1.25543	1.51417	2.12819	1.58118
Cluster 1	Zm00001eb025190	0	2.45038	0.556	0.115	0	1.33834	10.5316	0.660815	0.406615	0.480087	1.29539	1.26173	2.58557	1.845	2.93282	0.68879	0.544437	0.440672	0.518742	0.854996
Cluster 1	Zm00001eb365210	0	2.31955	0.433	0.074	0	0.670572	7.28885	0.987198	0.391697	0.446773	0.659554	0.523409	0.999184	0.528514	1.06769	0.42658	0.279804	0.370859	0.767647	0.612351
Cluster 1	Zm00001eb100720	0	2.31808	0.41	0.068	0	0.952159	7.18973	0.501092	0.28067	0.354447	0.536238	0.685338	0.338231	0.974302	1.32882	0.370881	0.367081	0.306548	0.617153	0.343364
Cluster 1	Zm00001eb391720	0	2.23817	0.317	0.037	0	0.19265	5.32153	0.505251	0.2194	0.210688	0.315033	0.392186	0.586486	0.421919	1.33459	0.24765	0.33404	0.19198	0.353925	0.423051
Cluster 1	Zm00001eb314840	0	2.2102	0.334	0.037	0	0.264946	5.10844	0.481855	0.17867	0.278599	0.379136	0.205296	0.369302	0.268817	0.927627	0.310645	0.185374	0.315733	0.331651	0.340652
Cluster 1	Zm00001eb343200	0	2.1242	0.321	0.039	0	0.203497	4.68284	0.345946	0.40191	0.30657	0.486129	0.11714	0.280904	0.322	0.954479	0.241007	0.0777233	0.144506	0.221824	0.105552
Cluster 1	Zm00001eb073810	0	2.07646	0.556	0.164	0	2.5684	9.94166	1.42487	0.792374	0.696882	0.966885	1.07404	0.708322	1.30516	2.70868	2.18701	0.98111	0.959607	1.02835	0.537839
Cluster 1	Zm00001eb429140	0	2.02842	0.434	0.116	0	1.22256	7.52741	1.24546	0.663654	0.628431	0.930899	1.1618	0.476367	1.26937	3.34044	1.24151	0.608023	0.616636	0.834652	0.486886
Cluster 1	Zm00001eb041250	0	1.92687	0.506	0.189	0	1.48017	9.78314	3.22647	0.870243	0.889063	1.32655	1.7492	4.13831	1.35724	2.43401	1.56125	1.90597	1.86076	3.22138	3.36644
Cluster 1	Zm00001eb206040	0	1.87553	0.748	0.322	0	13.4176	27.2814	2.2192	1.77507	2.01173	3.10126	7.5355	2.5329	16.6643	6.10319	2.00331	3.24463	2.32495	2.27716	2.05687
Cluster 1	Zm00001eb425590	0	1.8176	0.342	0.068	0	0.300479	4.76562	1.05733	0.344889	0.255229	1.07477	0.505515	2.03394	0.521981	1.43929	0.347452	0.596697	0.389693	1.1634	1.14283
Cluster 1	Zm00001eb282390	0	1.80608	0.494	0.173	0	1.35959	8.07965	2.51017	1.08702	1.16012	1.76843	1.82645	1.41874	1.48872	1.99365	1.83754	2.04436	1.55644	1.83888	1.04037
Cluster 1	Zm00001eb253070	0	1.77217	0.579	0.242	0	1.2065	14.1798	5.41157	1.73286	1.9957	5.269	2.30623	13.7229	1.28153	5.86077	3.58007	2.61124	3.59373	21.153	6.34315
Cluster 1	Zm00001eb251370	0	1.74731	0.33	0.088	0	0.3729	5.0412	0.572031	1.19149	1.97452	1.46009	0.42044	1.04219	0.561628	0.710359	0.758538	0.354142	2.25968	1.18418	0.670804
Cluster 1	Zm00001eb428840	0	1.70433	0.587	0.275	0	2.28329	12.0076	3.04043	4.00756	1.36012	5.49834	1.91322	2.87581	4.26897	3.89433	4.11655	1.6539	1.56827	8.92788	1.79459
Cluster 1	Zm00001eb281770	0	1.7024	0.411	0.121	0	1.09938	5.62922	1.19489	0.620437	0.600889	1.19273	0.886048	1.30908	0.870939	2.27367	1.12032	0.627497	1.46323	0.643279	1.03886
Cluster 1	Zm00001eb251960	0	1.67994	0.301	0.068	0	0.508703	4.63822	2.23411	0.134402	0.193059	0.298605	1.03542	0.563903	0.472857	1.38487	0.469475	1.06382	0.306641	1.22595	0.198291
Cluster 1	Zm00001eb163730	0	1.67488	0.257	0.058	0	0.637489	3.72919	0.332151	0.646661	0.449061	0.429888	0.302034	0.272245	0.327552	0.355813	0.248297	0.182519	0.581103	0.492512	0.171715
Cluster 1	Zm00001eb157980	0	1.67078	0.496	0.193	0	2.92026	8.6079	1.23357	0.720093	0.844032	1.5026	3.15909	3.37884	2.22015	3.62796	0.913126	1.46059	0.747524	2.90061	0.567072
Cluster 1	Zm00001eb358970	0	1.66923	0.28	0.054	0	0.380252	3.57169	0.614524	0.565652	0.31248	0.449201	0.333845	0.371422	0.212725	0.453082	0.301391	0.610099	0.263618	0.555362	0.286504
Cluster 1	Zm00001eb387570	0	1.65097	0.311	0.07	0	0.613232	4.03569	1.01029	0.237392	0.173752	0.380026	0.473441	0.473192	0.461354	2.37201	0.579798	0.407652	0.295294	0.548093	0.355135
Cluster 1	Zm00001eb101280	0	1.64675	0.358	0.1	0	1.23426	5.05854	0.512805	0.570614	0.459729	0.814205	0.589478	0.683698	0.882982	4.41007	0.986482	0.342854	0.897458	0.405996	0.195309
Cluster 1	Zm00001eb063800	0	1.63529	0.455	0.172	0	1.04197	7.34778	4.38813	0.806951	1.17373	1.18786	0.894506	1.45232	0.925787	3.54242	1.56988	1.31553	2.94278	1.8547	1.04499
Cluster 1	Zm00001eb031190	0	1.63046	0.374	0.13	0	0.788102	5.72767	1.32993	2.03376	1.73917	1.43934	0.593313	1.00999	0.669308	0.918907	1.10734	0.531098	1.42577	1.59482	0.652341
Cluster 1	Zm00001eb022410	0	1.5941	0.369	0.114	0	0.767423	5.45882	2.31856	0.507823	0.594534	0.906151	1.13637	0.982919	0.818313	2.96525	1.87291	1.97685	1.13345	1.03952	0.858442
Cluster 1	Zm00001eb087570	0	1.54929	0.795	0.459	0	20.8902	43.2665	21.3873	4.01899	4.63521	7.46562	11.336	3.04515	22.2989	21.8262	8.35915	8.74678	6.43972	4.28536	2.65213
Cluster 1	Zm00001eb061800	0	1.54626	0.278	0.057	0	0.316911	3.23809	0.64991	0.289253	0.440736	0.476523	0.246779	1.07453	0.316649	0.933625	0.678415	0.204771	0.553168	0.554369	0.417561
Cluster 1	Zm00001eb095890	0	1.54512	0.427	0.155	0	2.05861	6.33359	1.3952	0.537864	0.531596	0.688079	2.33095	0.852903	2.08064	2.43728	0.687887	1.86434	0.755717	8.04734	1.11641
Cluster 1	Zm00001eb275380	0	1.453	0.439	0.198	0	2.13175	6.47584	1.40203	1.466	1.55106	1.54578	2.17404	1.34536	1.97132	1.83226	1.34326	1.19034	1.1919	1.49858	1.58143
Cluster 1	Zm00001eb129860	0	1.44842	0.349	0.105	0	1.08658	4.30143	1.72594	0.420011	0.467516	0.551544	0.641629	0.672432	0.886978	1.63793	0.463916	0.542291	0.50427	1.16218	1.01044
Cluster 1	Zm00001eb326010	0	1.41641	0.47	0.252	0	2.20856	7.9149	2.25945	2.54316	2.95282	2.67308	2.21011	2.32081	1.99005	2.4213	2.05152	1.65814	2.08994	2.72627	2.53148
Cluster 1	Zm00001eb050880	0	1.38846	0.291	0.091	0	0.358905	3.85824	2.42129	0.412065	0.435027	1.1502	0.334439	0.909146	0.229429	2.21394	1.11082	0.463048	0.937842	0.342484	0.947066
Cluster 1	Zm00001eb287050	0	1.36824	0.271	0.071	0	0.330066	3.50602	2.52749	0.174941	0.207293	0.38021	0.453052	0.363657	0.364528	2.00613	0.728276	1.10454	0.585184	1.07839	0.34981
Cluster 1	Zm00001eb433040	0	1.28655	0.521	0.231	0	4.93883	8.17892	1.58541	0.967921	1.03927	1.37748	4.0579	1.44312	4.47995	1.65075	1.27979	2.22643	1.33679	1.46827	3.64875
Cluster 1	Zm00001eb294580	0	1.28172	0.524	0.292	0	3.25547	9.19627	6.58494	1.69875	1.61182	2.06073	2.5592	1.29054	2.6154	5.90266	2.53515	2.27324	1.49175	2.48134	0.958206
Cluster 1	Zm00001eb339850	0	1.27453	0.263	0.089	0	0.430889	3.61958	2.21123	0.380134	0.277177	1.31078	0.328139	1.84922	0.603644	3.11137	0.701555	0.496827	0.480134	0.311395	0.446293
Cluster 1	Zm00001eb231250	0	1.26867	0.628	0.431	0	12.6592	22.9167	2.16302	9.86986	11.5831	7.49211	2.87592	14.474	13.7424	8.7605	3.44475	1.79751	5.43143	2.94184	2.55497
Cluster 1	Zm00001eb067710	3.10026123659325e-225	1.24965	0.339	0.192	7.32839751105913e-221	5.08152	6.98306	0.780176	0.815817	0.866968	0.958496	2.24527	0.994152	3.23217	1.06902	0.766911	1.02207	0.818741	0.775638	0.99542
Cluster 1	Zm00001eb428470	0	1.23563	0.353	0.138	0	1.88698	4.44907	0.762892	0.73165	0.680981	1.05536	1.88082	1.12991	3.25877	1.23631	0.591513	0.783053	0.636491	1.36763	1.05427
Cluster 1	Zm00001eb415270	0	1.23333	0.778	0.567	0	6.58158	27.6601	15.2351	10.6787	13.2106	19.5061	11.4333	18.2784	6.10825	11.5738	9.65439	15.3029	15.7095	7.09052	10.6234
Cluster 1	Zm00001eb071650	0	1.2237	0.373	0.144	0	2.83062	6.00647	3.75827	0.29976	0.373426	0.528752	1.5856	0.858001	2.22636	2.2158	0.570511	1.62226	0.714215	7.11628	1.25318
Cluster 1	Zm00001eb306260	0	1.1948	0.391	0.187	0	1.13591	5.71612	4.2803	1.05134	1.50882	2.12829	1.07192	0.890885	1.09319	6.05488	3.51983	1.39552	2.37304	1.36922	1.12465
Cluster 1	Zm00001eb378720	0	1.19338	0.386	0.167	0	1.80762	5.22229	3.51028	0.494466	0.424527	0.933767	1.49312	2.1506	2.97787	2.05622	0.742963	1.90077	0.446313	1.03968	1.21927
Cluster 1	Zm00001eb304830	0	1.17427	0.649	0.401	0	8.02629	12.6923	2.04307	3.54462	3.50007	3.95988	5.95132	5.81864	6.78207	2.93787	3.4975	2.03457	2.441	6.95875	2.12315
Cluster 1	Zm00001eb203470	0	1.16247	0.371	0.175	0	1.37535	5.04615	1.74382	1.40131	2.01685	2.88332	3.11497	0.82548	1.44828	2.37931	1.73682	2.49585	1.1893	0.551728	0.772877
Cluster 1	Zm00001eb311900	0	1.12635	0.296	0.124	0	1.32641	3.94936	2.15536	0.36004	0.320925	0.711106	2.30008	0.377846	1.21901	1.20109	3.08721	2.06939	1.06104	1.89369	0.362504
Cluster 1	Zm00001eb250240	0	1.11344	0.466	0.216	0	5.65861	6.63826	0.724933	0.663305	0.600191	0.713803	3.31729	0.688887	4.11449	0.739664	0.688385	0.569217	0.740627	1.08144	0.827649
Cluster 1	Zm00001eb360030	0	1.11075	0.322	0.138	0	1.46227	3.9182	1.19696	0.670149	0.863568	1.13854	1.16417	1.83246	2.0536	3.00875	1.14547	0.624032	1.01688	0.846265	0.735178
Cluster 1	Zm00001eb000170	0	1.09308	0.686	0.502	0	6.20041	14.6944	8.34882	3.87036	4.17636	4.93836	6.77382	8.01214	5.9533	10.0748	8.24131	6.0892	6.86662	10.57	8.90253
Cluster 1	Zm00001eb163600	0	1.05151	0.269	0.106	0	1.45483	2.99981	1.01443	0.354328	0.241706	0.502066	1.12534	0.492885	1.15329	1.15235	0.410079	0.928032	0.158362	0.947036	0.584073
Cluster 1	Zm00001eb152080	1.29481390219252e-262	1.04736	0.384	0.224	3.06068110200269e-258	1.7319	5.46638	2.26526	2.59436	2.47047	2.13883	1.15188	4.46597	1.19327	2.48937	1.73481	1.1764	2.00321	2.13178	3.0157
Cluster 1	Zm00001eb404360	1.96031000319983e-297	1.02524	0.355	0.183	4.63378078556376e-293	2.26049	4.41902	0.551911	2.90656	1.75207	1.94655	1.09203	0.604399	1.74288	0.573184	0.426156	0.494684	0.404361	0.565783	0.474504
Cluster 1	Zm00001eb273360	0	0.986266	0.435	0.246	0	2.72025	5.85352	3.30148	1.78356	1.25339	2.03078	2.28598	1.88394	2.32582	4.04734	2.5754	2.5899	1.65122	2.93891	0.691402
Cluster 1	Zm00001eb308070	1.16738724877117e-226	0.977569	0.275	0.135	2.7594699786453e-222	0.993213	3.61348	1.81079	0.643325	1.18237	1.02546	1.6275	2.12404	1.17353	2.81994	1.892	1.86809	1.09984	2.82882	4.79603
Cluster 1	Zm00001eb065570	2.30142341464771e-262	0.974985	0.29	0.139	5.44010466754425e-258	0.862053	3.38993	1.20379	1.04105	1.29826	1.84314	1.74527	2.82799	1.25703	1.28688	1.01545	1.31014	1.05717	1.27317	1.51859
Cluster 1	Zm00001eb290370	4.77248913642636e-117	0.971969	0.364	0.255	1.12812098206846e-112	7.79866	13.7772	1.80685	5.02901	3.94929	13.4143	8.86672	2.05349	29.0112	4.79965	3.33145	2.38745	2.18226	1.59098	1.71246
Cluster 1	Zm00001eb262840	3.88637112447678e-297	0.970255	0.339	0.164	9.18660406403822e-293	4.07016	4.43997	0.831498	0.422701	0.357629	0.44219	1.88576	0.382378	1.90542	0.741592	0.317037	0.593772	0.194856	0.54119	0.412822
Cluster 1	Zm00001eb026300	6.4067249288167e-206	0.966954	0.358	0.213	1.51442163867369e-201	3.31864	5.71333	1.53511	2.95888	1.86374	2.28137	1.09865	1.05825	2.51497	3.43983	1.82012	1.29212	1.90338	2.19114	1.72011
Cluster 1	Zm00001eb006660	3.58176517426398e-254	0.95897	0.317	0.159	8.46657651892521e-250	2.25808	4.68251	0.94458	1.39351	0.952366	3.40102	1.04356	1.66528	9.23317	1.62449	0.586045	0.691492	0.952315	0.640264	2.90397
Cluster 1	Zm00001eb237230	0	0.956203	0.293	0.118	0	2.7744	3.25726	0.245133	0.455434	0.274061	0.339093	1.25607	0.211301	1.81602	0.334911	0.152445	0.187774	0.261037	0.479947	0.270972
Cluster 1	Zm00001eb117180	2.57039185331745e-218	0.955152	0.411	0.256	6.07589226287178e-214	2.0689	8.17242	6.86195	2.40321	4.4192	4.1002	2.3792	5.12497	1.73233	9.43191	4.63518	2.05492	6.82092	4.63553	4.3042
Cluster 1	Zm00001eb228330	0	0.948821	0.392	0.206	0	3.71726	4.85669	0.557035	1.70063	1.75324	1.51948	1.95526	0.75822	2.13741	1.17312	0.642533	0.617283	0.471388	0.863629	0.802565
Cluster 1	Zm00001eb379480	4.87784234143639e-292	0.915128	0.478	0.301	1.15302437266873e-287	4.68988	6.72733	1.29496	4.20801	2.61546	3.08854	1.83891	1.0581	3.51368	2.27347	1.10588	0.800476	1.57838	1.06824	1.41917
Cluster 1	Zm00001eb045420	3.51893068897841e-221	0.891909	0.511	0.376	8.31804836260717e-217	4.42049	8.33175	2.91873	5.19236	4.44127	4.42497	4.06742	2.96267	4.76097	3.32083	2.21677	2.98707	2.60192	2.48139	2.30541
Cluster 1	Zm00001eb246710	1.32989817964078e-230	0.877561	0.336	0.183	3.14361331703488e-226	1.89333	3.97637	1.74778	0.776042	0.72593	1.50334	3.9138	0.879235	2.0342	3.44728	1.21026	2.53268	0.750724	2.40031	0.916477
Cluster 1	Zm00001eb287770	0	0.872018	0.945	0.765	0	76.6758	68.6536	8.31542	29.1657	20.1768	18.926	32.9736	8.07597	44.5719	9.86191	8.04738	7.12097	8.69147	10.9869	9.51551
Cluster 1	Zm00001eb407710	2.88247737653417e-271	0.856521	0.312	0.148	6.81360002265148e-267	0.745005	4.12586	5.99802	0.437811	0.451722	0.647685	0.839442	1.70655	0.910961	4.42737	2.07328	2.54904	0.900095	6.9118	3.87071
Cluster 1	Zm00001eb177150	2.64592119594872e-167	0.851099	0.343	0.216	6.25442852298358e-163	2.0235	4.29522	1.65755	2.57802	1.89153	2.08126	1.6715	1.92787	1.65183	1.46532	1.34009	1.28229	1.83932	1.60697	1.391
Cluster 1	Zm00001eb151480	7.81776855219272e-193	0.841829	0.255	0.128	1.84796413036731e-188	1.42559	2.81784	1.29371	0.286073	0.48161	0.423482	1.55733	2.19708	1.48607	0.961415	1.05921	0.978526	1.22783	1.64228	1.65194
Cluster 1	Zm00001eb366560	2.23703103170337e-150	0.840072	0.263	0.147	5.28789395274043e-146	1.97887	3.99496	1.03513	0.703488	0.797384	1.51839	6.75849	0.5456	5.55237	1.72094	1.10388	1.49842	0.724431	1.08868	0.418691
Cluster 1	Zm00001eb250210	0	0.838253	0.72	0.534	0	8.32813	15.2471	8.25686	8.92851	7.36416	9.94787	7.6853	5.84826	7.39033	10.2764	5.86123	6.34636	5.37567	5.98302	3.32984
Cluster 1	Zm00001eb035750	6.85591747240381e-167	0.797193	0.274	0.152	1.62060177212681e-162	1.36701	3.06322	1.60631	1.16123	0.953504	1.55033	1.74066	0.827769	1.89996	1.49242	0.650806	1.57079	0.924848	0.679047	0.483353
Cluster 1	Zm00001eb044840	7.70677826303955e-156	0.7764	0.336	0.208	1.82172824581729e-151	1.25351	4.74097	6.01124	0.900657	0.922753	1.91132	1.8464	3.70559	1.56929	4.58899	3.28718	3.29608	0.98194	2.61964	2.61618
Cluster 1	Zm00001eb299970	4.22137841685631e-140	0.772413	0.287	0.174	9.97849430176494e-136	1.43372	3.3791	2.04879	1.25711	1.50644	2.03358	1.31192	0.700985	1.27011	3.58976	1.87318	1.07667	1.54347	0.961726	0.645456
Cluster 1	Zm00001eb255970	4.26291869904448e-92	0.761577	0.352	0.26	1.00766872208013e-87	3.35032	5.46252	1.9605	3.28344	3.0795	2.59957	2.17547	1.99862	1.98146	2.96622	2.92376	1.53577	3.30883	4.69039	1.3717
Cluster 1	Zm00001eb318150	1.35504065381094e-170	0.743629	0.32	0.188	3.20304509747831e-166	2.60051	3.95828	0.550304	1.41617	1.54188	2.73794	2.12816	0.916679	9.21453	1.08751	0.6711	0.636999	0.816164	0.535395	0.554005
Cluster 1	Zm00001eb084690	0	0.733069	0.664	0.459	0	12.7521	13.3933	5.08201	2.15539	2.13667	2.79587	16.5135	2.57847	11.1484	11.8035	2.87857	8.31653	2.86502	2.92702	2.24663
Cluster 1	Zm00001eb213260	1.97414248168387e-111	0.707959	0.324	0.22	4.66647799820432e-107	1.53098	4.0774	4.35436	1.18364	1.3833	1.93757	1.81836	1.87496	1.2924	4.37662	2.51483	2.05579	3.01442	1.84354	0.976202
Cluster 1	Zm00001eb386870	1.67897578813434e-122	0.702149	0.339	0.227	3.96876296799195e-118	2.24206	4.40079	3.50943	1.86852	2.01809	1.88557	2.18335	1.05403	2.21056	3.26276	1.74454	2.45519	1.4387	5.63024	0.850168
Cluster 1	Zm00001eb378430	3.11982044261213e-117	0.697492	0.269	0.166	7.37463156224654e-113	1.81953	2.97062	1.04219	1.66542	1.2488	1.33312	1.10542	2.13147	1.50588	1.04574	0.552464	0.725509	0.84257	0.375086	0.608507
Cluster 1	Zm00001eb191940	1.34363971309313e-171	0.684763	0.678	0.58	3.17609555380955e-167	18.175	21.0251	12.6497	8.97046	7.97818	10.5337	11.0669	4.77252	9.63382	17.8219	10.4473	11.6703	5.73986	6.93256	4.75205
Cluster 1	Zm00001eb049960	6.32150343447076e-186	0.682309	0.49	0.336	1.4942769818402e-181	5.91301	8.40907	6.84865	1.46206	1.77322	2.7934	9.98541	1.93805	3.44446	6.01612	5.06204	8.73716	4.64232	3.21959	2.29736
Cluster 1	Zm00001eb378830	3.62575583913203e-123	0.682182	0.278	0.171	8.57056165254028e-119	1.73118	3.00318	1.08508	1.67205	1.92504	1.65831	1.56859	0.920836	1.41696	1.1366	0.807994	0.97616	1.26292	1.56068	0.868486
Cluster 1	Zm00001eb001770	9.37933098770587e-104	0.675086	0.429	0.334	2.21708625887391e-99	2.62343	6.31445	6.21501	2.92777	4.24921	2.71608	3.3944	2.01137	2.7403	5.80352	1.757	8.11307	4.63768	2.50718	1.56352
Cluster 1	Zm00001eb210510	1.9047631527937e-127	0.669794	0.321	0.206	4.50247914057375e-123	1.93474	3.84611	1.2559	1.49557	2.26565	4.167	3.19127	1.39935	4.18496	1.52553	2.68939	1.78398	1.25035	2.29645	1.70947
Cluster 1	Zm00001eb006890	5.0780684733257e-87	0.652355	0.272	0.182	1.20035382572473e-82	1.91915	3.46477	2.51208	0.508887	0.559199	1.64606	3.79934	0.48387	2.61907	5.22327	1.74054	1.93967	0.679327	2.04682	0.399784
Cluster 1	Zm00001eb305750	3.73838283254405e-96	0.652102	0.303	0.208	8.83678933956762e-92	1.29117	3.58773	3.26282	1.56503	2.10303	1.84671	1.58089	1.64315	1.52657	4.31893	1.82801	1.67352	1.74589	3.17991	1.40973
Cluster 1	Zm00001eb254450	8.08655391683465e-149	0.649047	0.431	0.299	1.91149961486138e-144	4.83472	5.74458	0.808873	5.542	3.40599	3.70727	1.96137	0.81596	3.63397	1.31315	1.00484	0.872766	0.814689	0.947015	0.980111
Cluster 1	Zm00001eb038930	4.37395296631205e-171	0.646844	0.369	0.221	1.03391500217684e-166	6.11411	4.76238	0.827636	0.663016	0.631522	0.733734	2.39497	0.741997	4.62948	1.2397	0.714785	0.709512	0.983908	0.929516	0.480814
Cluster 1	Zm00001eb283200	1.78994407007234e-143	0.63901	0.359	0.229	4.23106979283701e-139	3.35941	4.23351	2.74422	0.626121	0.560416	0.827088	3.50897	1.87312	2.59312	3.52506	2.0947	3.18594	0.856384	3.80519	1.94703
Cluster 1	Zm00001eb334110	2.59565784613094e-180	0.638584	0.365	0.215	6.13561601668431e-176	5.55821	4.34054	0.554678	1.17318	0.843372	0.795327	1.72322	0.478007	3.91324	0.606525	0.410159	0.394865	0.333412	0.71226	0.660174
Cluster 1	Zm00001eb288040	8.71875438910351e-111	0.633288	0.357	0.251	2.06093916249629e-106	3.85867	4.39888	1.01926	2.63615	1.70988	2.56992	2.48107	0.85698	3.06402	1.72187	1.18843	1.86585	0.906727	0.88408	1.22389
Cluster 1	Zm00001eb004420	7.20391423120402e-95	0.625584	0.362	0.265	1.70286124597201e-90	2.40909	4.63084	2.13297	2.4582	2.4452	3.68706	3.72457	3.52246	4.34077	2.09391	2.28165	2.76446	2.51277	2.85327	2.22435
Cluster 1	Zm00001eb113610	4.19713790318441e-133	0.618808	0.468	0.351	9.9211945755473e-129	5.54635	6.32884	1.62917	4.74027	3.09658	3.71746	2.64919	1.81805	5.35982	2.21274	1.91825	1.52588	2.1294	2.18838	1.67311
Cluster 1	Zm00001eb128000	2.64629735403286e-46	0.610595	0.261	0.201	6.25531768546286e-42	1.09147	3.51424	1.90588	2.55774	4.0576	2.57438	1.59401	1.79552	2.37522	2.05605	1.88861	1.53431	4.38348	1.38501	2.33168
Cluster 1	Zm00001eb306430	4.02421577093608e-88	0.599777	0.258	0.17	9.51244123933871e-84	1.92824	2.68432	0.978511	1.76668	1.25602	1.34287	0.922506	1.01529	1.11532	1.23654	0.826485	0.63635	0.807845	1.20844	0.889413
Cluster 1	Zm00001eb035840	1.550210734157e-81	0.595215	0.27	0.183	3.66438813340032e-77	1.74791	3.03455	1.87779	0.939896	1.41966	1.85935	2.34247	1.40368	1.97279	2.36528	0.984423	2.10193	1.19249	2.55917	1.73868
Cluster 1	Zm00001eb391140	3.42296750555797e-95	0.593113	0.283	0.186	8.09121058963793e-91	3.51939	3.28337	0.598174	1.5229	0.856796	1.03303	1.91068	0.553035	2.3534	0.566447	0.881163	0.694903	0.520991	1.04309	0.265689
Cluster 1	Zm00001eb099610	2.0926464751263e-132	-0.589965	0.187	0.339	4.94659773790355e-128	4.9915	2.26464	3.50398	3.41533	3.07464	3.12692	4.82257	1.44366	3.89439	2.69064	4.33069	5.66277	3.37833	2.62295	2.01107
Cluster 1	Zm00001eb313460	1.87717408102795e-190	-0.600152	0.404	0.593	4.43726409273386e-186	9.13037	5.67423	10.0389	9.26175	10.3419	9.10614	8.79488	3.56315	8.38793	8.21554	11.2596	10.2321	12.6118	10.9327	3.30595
Cluster 1	Zm00001eb400880	3.12945885667329e-218	-0.601401	0.824	0.893	7.39741484540431e-214	46.597	28.3203	51.2492	44.2266	43.1967	34.4825	33.2514	18.7521	26.511	51.3552	61.6382	40.6253	67.2884	30.8042	19.7679
Cluster 1	Zm00001eb290580	3.24252082085751e-116	-0.603185	0.131	0.257	7.66467071634299e-112	2.18741	1.39583	2.6472	2.06567	2.54827	2.85081	2.78311	4.37695	2.26706	3.37369	4.95238	3.74397	3.12677	2.79478	4.22654
Cluster 1	Zm00001eb100130	2.28140704769482e-121	-0.616819	0.141	0.274	5.39278997934102e-117	3.32596	1.91149	3.66177	3.02916	2.05906	3.64209	3.83766	1.79592	6.30253	6.56101	4.09653	4.74023	3.37576	2.99092	1.10807
Cluster 1	Zm00001eb003830	3.57882745170727e-137	-0.628097	0.355	0.51	8.45963233034565e-133	6.03246	5.20231	10.0573	6.50029	17.9886	9.32608	6.9947	8.5016	9.56848	6.57517	15.8408	7.64487	20.9832	6.92831	4.21435
Cluster 1	Zm00001eb373710	5.17172508319317e-93	-0.634906	0.19	0.305	1.2224923751652e-88	3.68743	2.20492	2.32586	5.96017	5.70727	5.09187	3.34227	2.73143	6.3448	3.22193	3.36535	3.00073	3.89653	1.36738	1.59379
Cluster 1	Zm00001eb259590	7.16587206189981e-160	-0.64493	0.238	0.409	1.69386883799188e-155	4.10658	2.7705	2.57206	5.73881	7.98891	5.84519	3.65673	10.9621	4.31796	4.27674	4.21097	2.53725	11.1603	3.34452	7.27837
Cluster 1	Zm00001eb065660	2.42076398432224e-144	-0.65011	0.2	0.357	5.72220190614091e-140	4.27507	2.28222	4.65983	4.81601	4.0504	3.35054	3.57355	1.68554	2.2739	3.58294	6.06566	5.3956	6.87016	2.67086	2.15849
Cluster 1	Zm00001eb324690	4.21846059151227e-107	-0.650351	0.137	0.256	9.97159714621671e-103	2.64097	1.4266	2.77859	3.26795	4.08663	2.78676	1.8962	1.29313	1.86389	2.71415	4.8105	1.78119	6.66685	2.2617	1.40861
Cluster 1	Zm00001eb015210	1.30378449988312e-96	-0.653941	0.147	0.26	3.08188580082372e-92	2.40935	1.84281	6.6908	1.96359	1.25209	2.85053	1.82921	4.6155	5.54743	12.7786	1.83593	2.43328	1.34722	3.31303	2.77733
Cluster 1	Zm00001eb163520	9.15494045719223e-82	-0.656358	0.283	0.39	2.1640448252711e-77	6.01612	4.28209	6.41644	7.25975	9.75668	9.40975	11.3477	4.39753	9.23251	8.15514	7.4254	10.3991	12.664	3.46607	4.32181
Cluster 1	Zm00001eb292290	2.24612366520715e-93	-0.665392	0.37	0.492	5.30938711981666e-89	8.42249	4.93009	8.60475	4.45321	3.21309	5.68582	23.955	3.09462	7.36524	5.84155	5.3318	43.3742	3.60168	5.20447	2.74794
Cluster 1	Zm00001eb149570	4.55374337834988e-126	-0.677008	0.185	0.327	1.07641385977434e-121	3.6848	2.34411	3.75788	5.90924	6.41926	4.32891	2.20687	2.65117	2.87611	5.30376	9.76143	1.52715	7.80332	8.73639	2.04329
Cluster 1	Zm00001eb404120	4.66609604464317e-119	-0.681332	0.206	0.341	1.10297178303275e-114	4.06351	2.24381	0.93641	10.7556	7.12859	4.46712	2.15284	1.29121	3.57803	1.45056	1.52638	0.744615	2.5598	1.17977	0.92795
Cluster 1	Zm00001eb089010	1.06634675565413e-137	-0.683131	0.161	0.308	2.52063046101524e-133	5.47045	2.2902	1.42935	5.4777	5.54536	3.57167	3.66461	1.73459	6.42426	3.81977	4.76744	2.2815	5.11331	2.70531	2.35718
Cluster 1	Zm00001eb054050	4.68402512086652e-70	-0.686374	0.187	0.281	1.10720985807043e-65	5.86026	2.76579	4.633	1.08882	1.85071	2.71172	19.2189	1.31445	4.2219	7.79901	3.59789	12.6712	2.14648	3.26292	1.90866
Cluster 1	Zm00001eb005330	8.96382476510917e-119	-0.687072	0.252	0.383	2.1188688979765e-114	5.59959	2.77874	1.23829	12.4316	7.05945	5.6157	2.55355	1.27207	3.97565	2.0076	1.43425	1.13838	1.15589	1.31549	1.65783
Cluster 1	Zm00001eb214540	1.04744392124744e-136	-0.688254	0.219	0.368	2.47594794104469e-132	3.45217	2.45515	10.7561	4.35846	1.43998	3.6869	2.19731	1.37529	3.68117	10.4252	2.33442	4.92885	1.10214	0.99352	1.1445
Cluster 1	Zm00001eb278140	3.15298088623194e-76	-0.68923	0.329	0.419	7.45301621887505e-72	4.0232	3.73917	1.18388	18.4519	12.7196	15.9934	2.77114	3.33354	4.33421	2.43008	2.14263	1.33955	2.49817	1.34236	1.79407
Cluster 1	Zm00001eb244650	1.04051521079559e-99	-0.694694	0.219	0.341	2.45956985527862e-95	6.63572	2.5015	1.68294	7.91417	3.33691	3.96171	3.16939	1.33066	6.05796	3.12296	2.29217	1.48918	1.93609	1.93797	1.10776
Cluster 1	Zm00001eb107990	1.52629457553962e-161	-0.696803	0.189	0.355	3.60785511766056e-157	4.63763	2.17312	4.47904	4.25307	3.94595	3.23278	3.53252	1.60526	2.84698	5.59403	4.33543	4.3883	5.17862	3.61748	2.11157
Cluster 1	Zm00001eb409040	1.36921367580258e-159	-0.697565	0.169	0.332	3.23654728686214e-155	3.29894	2.24827	2.12084	6.50662	5.64814	8.75938	3.61761	6.66706	5.28858	2.68605	3.10128	2.38842	4.82519	1.53287	1.97863
Cluster 1	Zm00001eb264880	7.29601440075518e-99	-0.702402	0.152	0.268	1.72463188405051e-94	6.64803	1.90077	1.55034	3.12838	2.15946	2.44737	2.45445	1.56215	7.72233	1.51246	1.21334	1.16322	1.52175	1.06448	1.19022
Cluster 1	Zm00001eb074890	4.38213420780819e-166	-0.702843	0.173	0.343	1.0358488840417e-161	8.49135	4.33614	4.40063	8.83913	8.17307	8.8289	8.93794	4.89749	12.9283	7.64241	6.79868	5.46235	10.6991	1.74432	2.65176
Cluster 1	Zm00001eb232710	3.40588153487621e-204	-0.704715	0.362	0.546	8.05082277214039e-200	6.79231	4.38922	6.3982	14.2477	9.95992	7.76987	7.75588	5.1247	5.53603	3.45887	4.15309	6.43084	6.62235	6.57793	4.6604
Cluster 1	Zm00001eb154820	4.45345314048138e-119	-0.707318	0.217	0.354	1.05270725334699e-114	5.43121	3.6582	11.296	3.09858	6.82372	4.90961	6.71648	7.7321	7.3893	7.00442	5.88808	10.2671	12.2167	5.16434	7.73596
Cluster 1	Zm00001eb020970	1.84192678993064e-168	-0.71176	0.173	0.34	4.35394654603804e-164	3.76197	1.91314	1.61812	6.62316	5.84384	5.20562	3.20147	1.78978	4.11828	2.60129	1.87296	2.11476	2.6247	1.22109	1.84179
Cluster 1	Zm00001eb310270	2.13654737392701e-257	-0.715801	0.504	0.693	5.05037068248868e-253	16.7836	8.20806	18.7573	9.74714	11.6643	8.56564	14.0755	4.99605	12.5668	15.6177	13.3691	21.0568	14.4203	11.1093	6.21418
Cluster 1	Zm00001eb119100	1.22162645892816e-175	-0.724435	0.204	0.38	2.88768062361438e-171	4.67308	2.35893	3.08795	8.56549	4.16545	4.92746	2.8819	4.56809	3.46581	3.27813	1.92385	2.42664	2.28218	1.43732	2.08191
Cluster 1	Zm00001eb230910	7.05831164973283e-135	-0.736692	0.183	0.327	1.66844370776385e-130	5.73773	2.03579	3.81286	3.27136	2.44475	2.47655	3.67205	1.30041	4.38729	4.27151	3.42322	4.85247	3.20822	4.6492	1.17295
Cluster 1	Zm00001eb217560	2.93721309469398e-190	-0.739631	0.371	0.554	6.94298431323762e-186	9.80375	6.76301	13.285	8.91739	8.53029	14.1248	19.4824	22.0851	12.0427	7.07092	10.5743	25.313	11.9822	12.8284	10.5123
Cluster 1	Zm00001eb313950	2.69526272346323e-157	-0.745573	0.109	0.255	6.37106202572239e-153	2.79323	1.35594	2.71193	2.95002	5.77533	2.62753	2.49698	0.963873	1.46179	2.00692	3.56774	2.90951	11.2527	2.36634	1.7991
Cluster 1	Zm00001eb330730	5.68551650390456e-145	-0.777789	0.291	0.442	1.34394239119296e-140	7.21461	3.55116	5.51831	10.3256	9.99198	5.3574	3.59754	1.90042	5.14586	5.10443	8.59807	3.77493	11.02	4.49619	1.65705
Cluster 1	Zm00001eb425100	3.97787259045297e-182	-0.782319	0.143	0.312	9.40289522931272e-178	5.17071	2.30038	4.00455	5.26624	5.35432	5.04662	4.80476	1.63659	7.50621	3.94531	2.56734	3.84596	4.55472	1.26759	1.65749
Cluster 1	Zm00001eb144000	1.2651327874312e-138	-0.792803	0.156	0.296	2.99052088292986e-134	4.44235	1.69727	2.56827	5.12473	3.66874	2.93087	3.3309	1.3152	3.18824	3.40617	3.08403	3.55957	2.66562	1.8738	1.14047
Cluster 1	Zm00001eb397190	3.45828717104824e-188	-0.802595	0.332	0.506	8.17469921492382e-184	11.566	4.35502	6.39885	8.83015	7.82227	4.92639	7.01806	2.6099	7.22637	7.80884	8.05468	5.9527	8.67482	4.6947	3.92805
Cluster 1	Zm00001eb153780	2.60319454644116e-213	-0.821307	0.152	0.341	6.15343126887762e-209	3.88386	1.80341	4.13706	4.48612	3.69068	3.83338	3.69875	2.45992	4.1368	4.53424	4.45062	4.23252	4.80471	2.70043	2.55596
Cluster 1	Zm00001eb296060	3.83020016038617e-264	-0.848915	0.354	0.563	9.05382713912083e-260	9.8373	5.24317	7.97622	13.9055	11.6643	11.5336	7.96947	5.95569	12.043	14.2697	12.8226	5.67316	14.4568	5.67797	3.12201
Cluster 1	Zm00001eb030400	1.28827258273503e-209	-0.849097	0.139	0.322	3.04521873106905e-205	4.03206	1.77084	2.67259	4.26365	3.15434	4.09688	5.77177	4.26424	3.32099	5.04538	6.3591	5.15024	4.37468	3.58063	1.8763
Cluster 1	Zm00001eb001120	3.17080210839542e-265	-0.852201	0.166	0.386	7.49514202382509e-261	4.01853	2.10809	4.39947	5.57359	4.42425	5.66327	4.15937	5.63313	5.92998	3.18496	4.9818	4.11811	3.73467	4.37172	7.79393
Cluster 1	Zm00001eb144530	8.11810420382686e-144	-0.853203	0.125	0.26	1.91895747170059e-139	1.65863	1.20878	1.06132	9.29486	6.29513	4.11979	0.829943	1.99151	0.89763	0.763992	1.17759	0.943442	0.935056	1.20481	1.09509
Cluster 1	Zm00001eb361410	1.24643061295604e-253	-0.893665	0.175	0.384	2.94631268290549e-249	2.58731	1.85773	4.43292	6.58357	7.16048	5.41542	2.85805	5.30293	1.8125	4.67955	6.18426	3.72028	5.16133	4.0777	3.60557
Cluster 1	Zm00001eb013340	1.4532924269086e-186	-0.951108	0.183	0.353	3.43529263872656e-182	5.30117	2.12498	1.95479	8.4185	6.80729	5.70895	3.16873	2.5099	6.66053	5.15026	5.15791	2.05587	7.75388	1.22102	3.11465
Cluster 1	Zm00001eb300010	2.35716847009823e-203	-0.955973	0.098	0.262	5.5718748296182e-199	1.66981	1.02294	5.27419	2.26935	2.96254	3.29547	3.54098	1.76214	3.36086	2.3858	3.01699	5.63518	4.86542	4.32758	6.09759
Cluster 1	Zm00001eb300130	2.84312140114223e-170	-0.969614	0.219	0.372	6.72057036802e-166	3.45887	2.29698	1.14551	17.3396	10.0159	8.5327	2.85504	1.22794	3.10934	1.62909	1.46559	1.45392	1.54336	1.09967	1.46293
Cluster 1	Zm00001eb070780	4.20953725240428e-208	-0.982338	0.138	0.313	9.95050415723323e-204	1.45691	1.5132	6.31788	4.84053	6.69254	3.91155	2.26816	4.29338	1.82247	2.31066	7.91752	5.17458	16.9209	7.15643	2.5526
Cluster 1	Zm00001eb431760	2.04208236359501e-121	-0.9854	0.153	0.275	4.82707429106589e-117	1.4119	1.43698	1.23118	3.41807	12.9848	3.34685	1.04794	12.4563	1.17401	7.14027	8.88164	1.07973	20.2464	0.882049	7.0641
Cluster 1	Zm00001eb415520	7.69327279054725e-233	-0.996693	0.256	0.446	1.81853582222956e-228	11.9175	5.20268	10.2367	10.537	8.89977	9.25698	11.0195	13.5849	15.3114	13.3921	15.6347	12.3348	15.0533	7.59282	9.02131
Cluster 1	Zm00001eb297490	1.30687081806933e-207	-1.00273	0.091	0.254	3.08918123975229e-203	2.0859	0.883976	0.82409	8.02676	5.14734	3.4015	1.18249	0.949794	2.01252	0.742792	1.00511	0.702421	0.715235	1.14928	0.816821
Cluster 1	Zm00001eb419490	2.51097265773783e-191	-1.02353	0.132	0.295	5.93543716836067e-187	3.46273	1.38001	2.88344	5.41848	5.72289	3.42066	2.01321	3.05982	3.70657	4.27577	6.16709	2.54633	7.9369	1.93513	3.01061
Cluster 1	Zm00001eb013360	3.13958212754437e-137	-1.03708	0.178	0.315	7.42134423308938e-133	2.54605	2.7415	5.48325	14.4719	11.8164	17.3497	4.01633	1.46578	4.15363	5.70049	11.0138	3.63897	4.05724	1.0138	1.159
Cluster 1	Zm00001eb023950	1.55858121600965e-214	-1.06408	0.102	0.271	3.68417427840361e-210	1.66874	1.05896	1.00252	8.84073	6.35199	6.13577	1.40539	4.49764	3.03506	0.596569	1.1205	1.06388	3.90964	0.467734	1.02458
Cluster 1	Zm00001eb005460	2.47201209269787e-79	-1.08623	0.266	0.376	5.84334218471922e-75	3.78592	4.36236	2.1281	8.80694	2.2291	13.1615	6.09506	88.9859	4.06358	7.29949	30.76	2.67505	2.81714	2.92026	62.7987
Cluster 1	Zm00001eb083980	9.07533443613056e-230	-1.11381	0.09	0.263	2.14522755401254e-225	1.96672	0.938458	10.2488	1.67909	1.22358	1.87841	1.6561	0.661467	1.93873	2.76383	2.34369	6.87095	1.44895	3.84174	0.53068
Cluster 1	Zm00001eb149670	2.28441108824916e-224	-1.11547	0.149	0.333	5.39989093040337e-220	3.40551	1.70457	3.48476	6.92242	6.73375	8.82262	3.67777	2.86903	12.6156	3.34427	5.97544	3.17686	5.93942	1.60256	2.43894
Cluster 1	Zm00001eb420440	1.02010917528356e-184	-1.1192	0.167	0.331	2.41133406853527e-180	5.00122	3.11666	11.0166	7.02515	10.8786	7.58118	6.04399	8.75223	8.41929	10.426	15.0025	8.54735	23.7959	4.6789	5.28959
Cluster 1	Zm00001eb162620	2.65932581682619e-205	-1.15048	0.092	0.253	6.28611436581376e-201	1.21577	0.939855	10.0535	2.9492	2.79966	2.71434	1.00841	1.45517	1.52543	5.94336	1.79399	4.16476	3.05054	1.27371	2.41849
Cluster 1	Zm00001eb092540	8.44812634976854e-199	-1.15182	0.107	0.266	1.99696810655829e-194	1.31371	1.06907	1.03292	12.7242	7.56954	6.419	1.2416	1.26355	1.24524	0.940051	1.09294	1.08938	0.843929	1.07431	1.28666
Cluster 1	Zm00001eb004440	3.19943475128287e-231	-1.19679	0.099	0.274	7.56282386508244e-227	1.02866	0.968853	1.07381	8.60579	4.97636	10.612	1.81144	4.35245	1.64126	1.05841	10.7228	1.46625	3.63712	1.26657	1.50014
Cluster 1	Zm00001eb164610	7.14444505815388e-300	-1.19847	0.177	0.402	1.68880392284641e-295	3.37232	2.31558	8.52703	4.87487	4.0884	7.33676	7.04176	21.0785	4.9807	4.65478	11.2343	12.379	9.09111	3.22401	34.4436
Cluster 1	Zm00001eb287600	0	-1.31826	0.236	0.483	0	7.88808	3.11789	2.71453	21.2945	14.0463	9.99133	5.26546	16.7494	3.8394	3.43055	4.59071	2.48181	4.55621	4.99896	7.67521
Cluster 1	Zm00001eb140540	3.24763100722969e-214	-1.36032	0.136	0.304	7.67675017488953e-210	1.88964	1.45957	1.30397	20.0243	12.4093	7.4618	1.29429	1.59075	1.42318	1.09037	1.33458	1.02241	1.32296	1.6923	1.69269
Cluster 1	Zm00001eb067750	0	-1.42372	0.129	0.354	0	2.55807	1.35816	2.18187	9.98257	5.89805	6.824	2.64186	22.4888	1.69745	3.34122	6.03352	2.38424	4.20272	2.76644	22.8262
Cluster 1	Zm00001eb335470	1.1620535546626e-195	-1.4327	0.147	0.307	2.74686219251144e-191	1.78626	1.51636	23.6192	1.19325	1.03131	1.75665	3.62225	1.84688	1.95746	3.90437	3.66344	17.7429	1.35699	24.4634	1.37716
Cluster 1	Zm00001eb408010	1.56421784615044e-259	-1.50373	0.111	0.296	3.6974981447304e-255	1.45637	1.11978	1.1186	18.3503	14.1948	7.48735	1.36957	1.11512	1.4427	1.02567	1.31902	1.10589	1.10889	1.27932	1.21268
Cluster 1	Zm00001eb155010	0	-1.55535	0.211	0.535	0	2.85673	2.35819	10.6358	13.0926	12.9332	12.4318	6.05087	22.265	2.33673	12.0113	12.0287	9.00218	11.7119	7.6053	12.0494
Cluster 1	Zm00001eb406100	6.66419969773618e-176	-1.56017	0.138	0.285	1.57528352455088e-171	1.56904	1.41414	28.1299	1.25766	1.37313	1.41009	1.82347	1.43272	1.63438	1.42213	1.3729	22.92	1.17179	11.3839	0.939056
Cluster 1	Zm00001eb121470	0	-1.79904	0.121	0.326	0	1.76521	1.22933	1.54016	28.0264	15.3827	8.74235	1.43396	1.60124	1.49952	1.09422	1.49942	1.1825	1.76306	1.7501	1.39812
Cluster 1	Zm00001eb223980	1.51289946751101e-256	-1.83522	0.216	0.417	3.57619176130253e-252	3.35197	2.5166	51.2186	4.03484	4.28951	5.57356	6.79182	3.99575	4.55412	3.66835	5.17431	14.1432	3.36141	5.35149	2.61394
Cluster 1	Zm00001eb072510	4.00726890007881e-245	-1.84301	0.092	0.263	9.47238222600628e-241	0.782452	0.952107	0.681463	21.748	14.0363	19.5483	0.711459	1.7474	0.960277	0.633877	3.82088	0.637673	5.98065	0.937613	0.885584
Cluster 1	Zm00001eb011080	5.2480396222595e-269	-1.87151	0.128	0.317	1.2405316059097e-264	2.00811	1.3124	1.31297	30.3329	17.9958	6.97177	1.7079	5.94009	1.66427	1.2595	1.59218	1.30129	1.85295	2.0362	1.61711
Cluster 1	Zm00001eb266370	0	-2.00479	0.247	0.581	0	5.50057	3.24125	6.65519	33.8613	39.0453	22.7355	6.87813	14.4144	6.70595	6.27499	77.3201	6.96939	23.662	4.01993	15.0418
Cluster 1	Zm00001eb053420	2.12248012524227e-266	-2.22958	0.224	0.409	5.01711852004769e-262	3.10733	2.51007	2.05129	48.3839	83.2121	11.6237	2.71749	2.57264	2.9809	1.86062	2.33439	2.15765	4.56975	2.65418	2.39487
Cluster 2	Zm00001eb311430	0	3.86572	0.657	0.091	0	0.718943	0.851446	26.8282	0.65305	0.686709	0.789676	0.872916	0.801042	0.570529	2.02272	0.669425	6.64685	0.420884	0.968964	0.538969
Cluster 2	Zm00001eb280930	0	3.53146	0.5	0.055	0	0.448477	0.407038	16.9589	0.410277	0.431476	0.435596	0.697635	0.331925	0.600471	1.29054	0.290936	4.29627	0.361241	0.642782	0.536291
Cluster 2	Zm00001eb313510	0	3.4506	0.59	0.04	0	0.28149	0.374584	14.1407	0.189574	0.267358	0.310201	0.164931	0.329056	0.341574	0.647055	0.352401	2.49376	0.188262	4.47511	0.284943
Cluster 2	Zm00001eb223980	0	3.37534	0.785	0.324	0	3.35197	2.5166	51.2186	4.03484	4.28951	5.57356	6.79182	3.99575	4.55412	3.66835	5.17431	14.1432	3.36141	5.35149	2.61394
Cluster 2	Zm00001eb420380	0	3.34606	0.603	0.057	0	0.516986	0.382624	14.5293	0.278587	0.280044	0.311111	0.428744	0.295867	0.529264	1.1272	0.274415	4.31375	0.388908	2.67851	0.293136
Cluster 2	Zm00001eb267640	0	3.32266	0.489	0.083	0	0.978947	0.632	16.7401	0.560533	0.490318	0.416879	0.626584	0.656434	0.723721	1.07299	0.38523	3.12074	0.711496	0.8644	0.706822
Cluster 2	Zm00001eb252990	0	3.31312	0.558	0.037	0	0.221941	0.308401	12.589	0.214442	0.228858	0.253858	0.156968	0.284949	0.197719	0.853367	0.556955	1.49767	0.285453	7.73504	0.210057
Cluster 2	Zm00001eb232100	0	3.28937	0.511	0.029	0	0.214548	0.246654	11.4258	0.162569	0.164599	0.250415	0.169549	0.220709	0.196586	0.288367	0.139033	2.10445	0.268649	2.42976	0.121912
Cluster 2	Zm00001eb406100	0	3.27565	0.848	0.175	0	1.56904	1.41414	28.1299	1.25766	1.37313	1.41009	1.82347	1.43272	1.63438	1.42213	1.3729	22.92	1.17179	11.3839	0.939056
Cluster 2	Zm00001eb198030	0	3.2683	0.413	0.047	0	0.29819	0.357845	13.3812	0.300139	0.28848	0.330798	0.543797	0.53008	0.330613	0.989718	0.924888	2.83141	0.349938	6.70474	0.489407
Cluster 2	Zm00001eb075940	0	3.21756	0.623	0.046	0	0.36051	0.287951	12.8497	0.266093	0.258745	0.264478	0.250328	0.354101	0.368204	0.314613	0.283865	4.66105	0.434984	9.43111	0.266045
Cluster 2	Zm00001eb031350	0	3.07853	0.288	0.013	0	0.0932823	0.12256	8.85692	0.079607	0.101753	0.142068	0.110364	0.123097	0.0283212	0.280034	0.143905	2.28865	0.0837651	1.35599	0.15623
Cluster 2	Zm00001eb269490	0	2.9475	0.35	0.031	0	0.289962	0.249103	8.98698	0.167753	0.215476	0.227917	0.125509	0.217162	0.156642	0.199354	0.301694	0.679634	0.225167	5.63316	0.181786
Cluster 2	Zm00001eb002250	0	2.87323	0.529	0.045	0	0.293645	0.300806	9.28596	0.233347	0.260291	0.231766	0.398102	0.287458	0.373783	1.46	0.336598	3.75132	0.288343	0.63885	0.132308
Cluster 2	Zm00001eb335470	0	2.86752	0.79	0.206	0	1.78626	1.51636	23.6192	1.19325	1.03131	1.75665	3.62225	1.84688	1.95746	3.90437	3.66344	17.7429	1.35699	24.4634	1.37716
Cluster 2	Zm00001eb312600	0	2.72771	0.47	0.03	0	0.197242	0.178878	7.33821	0.212398	0.251002	0.206744	0.179044	0.220998	0.157839	0.364174	0.294705	1.43521	0.50391	2.57512	0.108872
Cluster 2	Zm00001eb143500	0	2.68621	0.531	0.059	0	0.373522	0.363315	9.50703	0.340221	0.280077	0.382551	0.734579	0.420756	0.466902	0.618393	0.334679	11.2604	0.482636	1.33888	0.211995
Cluster 2	Zm00001eb429330	0	2.58941	0.254	0.017	0	0.133776	0.113807	5.88964	0.119398	0.0667461	0.0952352	0.140711	0.16116	0.181934	0.16984	0.154215	1.06891	0.123204	0.133941	0
Cluster 2	Zm00001eb146380	0	2.50195	0.359	0.022	0	0.131612	0.143911	5.67375	0.0951794	0.172904	0.16865	0.207572	0.186091	0.17147	0.457454	0.240701	1.09947	0.0818592	0.402326	0.144653
Cluster 2	Zm00001eb333330	0	2.47264	0.338	0.018	0	0.13459	0.142596	5.37935	0.11601	0.122021	0.104791	0.141477	0.104782	0.118926	0.126014	0.113164	0.773662	0.189294	0.882335	0.0517345
Cluster 2	Zm00001eb142850	0	2.36497	0.286	0.04	0	0.288516	0.17642	6.36933	0.249907	0.20029	0.287587	0.397612	0.250202	0.370549	0.251918	0.231418	8.28636	0.142165	0.780202	0.194318
Cluster 2	Zm00001eb253030	0	2.26482	0.344	0.016	0	0.0853639	0.138824	4.45964	0.0523522	0.0835397	0.0860971	0.0428125	0.0717851	0.0797128	0.329817	0.190693	0.570075	0.105955	2.92889	0.0453669
Cluster 2	Zm00001eb245960	0	2.26206	0.284	0.021	0	0.176816	0.154662	4.6929	0.122868	0.115585	0.189637	0.281224	0.150507	0.191994	0.12234	0.208028	1.14643	0.159223	0.256332	0.175889
Cluster 2	Zm00001eb105580	0	2.22524	0.274	0.027	0	0.159452	0.365378	4.80624	0.137081	0.198662	0.156548	0.228573	0.180889	0.172491	0.839035	0.0985254	0.756499	0.289555	0.438652	0.147746
Cluster 2	Zm00001eb000850	0	2.20868	0.289	0.026	0	0.180641	0.205741	4.85926	0.141774	0.150566	0.215548	0.175637	0.17733	0.172082	0.170572	0.178062	2.5255	0.124745	4.27765	0.277059
Cluster 2	Zm00001eb075660	0	2.19071	0.425	0.103	0	0.619239	0.62578	11.9234	1.09613	1.53594	4.80535	2.57638	1.72124	1.62223	9.72359	2.4365	14.2587	1.72506	0.821782	0.483129
Cluster 2	Zm00001eb124920	0	2.16116	0.371	0.039	0	0.233671	0.255698	5.01798	0.141623	0.104839	0.218264	0.677156	0.465502	0.194186	0.394312	0.552925	2.88492	0.157391	2.99607	0.312973
Cluster 2	Zm00001eb322290	0	2.11436	0.417	0.118	0	0.71487	1.26299	7.91299	0.720671	0.93318	1.28696	1.30163	0.720405	1.49119	2.1878	1.34629	2.97244	0.941669	2.18131	0.869357
Cluster 2	Zm00001eb350510	0	2.07719	0.309	0.016	0	0.111514	0.115815	3.83713	0.0931398	0.0869983	0.10575	0.102516	0.0851985	0.101382	0.125242	0.0770871	1.09663	0.0859281	2.33272	0.0329976
Cluster 2	Zm00001eb187910	0	2.07558	0.294	0.029	0	0.237965	0.193523	4.2928	0.145369	0.0923703	0.154839	0.42159	0.130715	0.535232	0.403057	0.323088	1.18224	0.204357	1.45438	0.202119
Cluster 2	Zm00001eb083980	0	2.04121	0.605	0.18	0	1.96672	0.938458	10.2488	1.67909	1.22358	1.87841	1.6561	0.661467	1.93873	2.76383	2.34369	6.87095	1.44895	3.84174	0.53068
Cluster 2	Zm00001eb312640	0	2.03259	0.806	0.348	0	4.16785	8.76874	27.3955	1.14196	1.51023	3.02531	14.9532	1.68524	5.2923	18.7999	10.265	23.2617	2.06437	7.1397	1.09559
Cluster 2	Zm00001eb047200	0	2.0244	0.335	0.034	0	0.237807	0.289086	4.34444	0.113065	0.163895	0.187773	0.530969	0.147994	0.253698	0.264482	0.0947253	3.24656	0.269592	2.14213	0.125414
Cluster 2	Zm00001eb280920	0	2.01024	0.257	0.016	0	0.12175	0.12673	3.5424	0.0731617	0.0658226	0.0791965	0.119273	0.118857	0.101623	0.611096	0.0627075	0.363902	0.0897687	0.0683962	0.0877257
Cluster 2	Zm00001eb330550	0	1.9904	0.309	0.038	0	0.290124	0.598652	4.44009	0.139671	0.108079	0.135864	1.00143	0.155372	0.330958	0.454432	0.175147	1.64955	0.124779	0.119102	0.194896
Cluster 2	Zm00001eb344040	0	1.98671	0.416	0.086	0	1.00183	0.90968	6.1835	0.230144	0.341306	0.40651	0.468141	0.267474	1.23297	1.41079	0.454241	3.08441	0.708293	4.66201	0.22245
Cluster 2	Zm00001eb051580	0	1.98357	0.322	0.066	0	0.714574	0.365728	5.80576	0.343983	0.273035	0.324357	0.459799	0.298814	0.514891	6.46253	0.964535	1.45151	1.00264	1.15909	0.213871
Cluster 2	Zm00001eb344950	0	1.97803	0.325	0.062	0	0.416844	0.46675	5.07689	0.546531	0.554763	0.845144	0.48227	0.292257	0.402242	0.865326	1.68343	0.805318	1.06899	0.996476	0.121341
Cluster 2	Zm00001eb026710	0	1.97761	0.309	0.086	0	0.8267	1.24577	6.11538	0.210054	0.225988	0.337604	1.64911	0.216733	1.06631	1.20005	0.341901	1.81477	0.24246	2.54204	0.460608
Cluster 2	Zm00001eb335510	0	1.9526	0.326	0.034	0	0.214311	0.172619	3.97575	0.097242	0.0737835	0.18183	0.337116	0.215626	0.231607	0.58107	0.613815	2.57694	0.138236	3.24583	0.0649906
Cluster 2	Zm00001eb397570	0	1.95251	0.278	0.042	0	0.239221	0.34215	4.26589	0.268257	0.329951	0.372805	0.370901	0.404864	0.225963	0.543216	1.17572	1.02543	0.539614	1.49445	0.513075
Cluster 2	Zm00001eb162620	0	1.94665	0.518	0.183	0	1.21577	0.939855	10.0535	2.9492	2.79966	2.71434	1.00841	1.45517	1.52543	5.94336	1.79399	4.16476	3.05054	1.27371	2.41849
Cluster 2	Zm00001eb009510	0	1.8946	0.274	0.027	0	0.221087	0.216668	3.58473	0.157347	0.156423	0.188941	0.159044	0.174917	0.216686	0.211038	0.163955	1.61065	0.11615	1.06287	0.131835
Cluster 2	Zm00001eb305300	0	1.88318	0.293	0.025	0	0.178935	0.0988701	3.47308	0.119739	0.12424	0.148943	0.318802	0.150685	0.216139	0.136088	0.139566	2.90155	0.220061	0.17699	0.106867
Cluster 2	Zm00001eb083180	0	1.8781	0.367	0.12	0	1.03168	1.76728	8.43646	0.653455	1.03925	1.18152	2.29415	1.22859	1.15905	2.33713	1.34318	6.69036	1.00363	19.9154	1.29516
Cluster 2	Zm00001eb211260	0	1.84611	0.366	0.08	0	0.488766	0.407263	6.28905	0.246024	0.422162	0.747893	2.93864	0.345553	0.628991	1.3998	1.06598	16.1029	1.1578	7.0038	0.315691
Cluster 2	Zm00001eb157530	0	1.82033	0.304	0.056	0	0.180814	0.869732	4.35313	0.178004	1.17331	0.305194	0.290569	0.17141	0.195403	1.25443	0.549784	0.871215	3.47635	1.95829	0.464953
Cluster 2	Zm00001eb171720	0	1.7833	0.268	0.019	0	0.127813	0.124878	3.01518	0.0749108	0.0794747	0.0951827	0.130337	0.128613	0.110992	0.14247	0.149822	1.76435	0.0694251	2.00016	0.0392968
Cluster 2	Zm00001eb280620	0	1.7827	0.273	0.036	0	0.139333	0.101722	3.52971	0.42029	0.334866	0.393653	0.383785	0.218872	0.133478	0.298015	1.07599	1.01545	1.98571	3.30567	0.0880874
Cluster 2	Zm00001eb431610	0	1.76718	0.279	0.022	0	0.109466	0.0881284	3.04311	0.107899	0.0853477	0.118012	0.269389	0.161264	0.134705	0.337501	0.122799	3.06851	0.159417	0.117501	0.190912
Cluster 2	Zm00001eb138310	0	1.75237	0.279	0.031	0	0.206524	0.242665	3.32379	0.112537	0.128943	0.127247	0.572722	0.135972	0.217181	0.482092	0.115428	3.38992	0.126434	0.475697	0.165174
Cluster 2	Zm00001eb002100	0	1.70629	0.451	0.112	0	0.464018	0.560304	6.83369	0.395548	0.852518	0.89627	0.631912	2.97921	0.585292	5.25142	2.94897	4.31564	29.7936	0.950929	7.29185
Cluster 2	Zm00001eb306030	0	1.69967	0.335	0.077	0	0.246305	1.46988	4.88148	0.350012	0.41669	1.68565	0.230095	0.917885	0.237761	5.13433	0.575323	0.715093	0.82631	0.43957	0.267382
Cluster 2	Zm00001eb322130	0	1.69813	0.414	0.156	0	1.14129	1.31043	6.84145	1.4299	1.33719	1.53117	0.892958	0.897573	1.00193	1.08552	4.44303	5.80375	1.49303	2.68802	0.699321
Cluster 2	Zm00001eb246640	0	1.67414	0.29	0.067	0	0.419334	0.497081	4.20748	0.317065	1.02823	0.509906	0.901275	0.534528	0.30277	1.79648	0.865702	2.76674	1.97711	1.23031	0.648417
Cluster 2	Zm00001eb326840	0	1.64782	0.26	0.025	0	0.171131	0.115324	2.89441	0.0938263	0.0708131	0.184192	0.958544	0.125237	0.251167	0.134047	0.296522	2.69046	0.147342	0.172376	0.183617
Cluster 2	Zm00001eb089740	0	1.64153	0.375	0.102	0	0.694452	0.567192	4.99729	0.784347	0.625781	1.39863	2.06398	0.517854	0.993561	1.12816	1.40673	4.79571	0.724328	1.66436	0.52034
Cluster 2	Zm00001eb245690	0	1.63537	0.371	0.089	0	0.504804	0.355129	4.58407	0.746413	0.846076	0.784372	0.694177	0.916279	0.622287	2.77799	1.90575	2.70833	1.51125	5.01299	0.733067
Cluster 2	Zm00001eb367670	0	1.60819	0.34	0.129	0	0.883995	2.2457	6.26385	0.525792	0.726931	0.848345	1.36309	2.0452	1.01018	5.74778	1.05478	2.51135	0.646011	1.5208	1.88841
Cluster 2	Zm00001eb405390	0	1.56403	0.27	0.073	0	1.03836	0.504995	4.17896	0.255353	0.241384	0.355906	0.787508	0.64761	2.38392	1.67833	0.532921	1.16469	0.232527	0.584589	1.8356
Cluster 2	Zm00001eb101170	0	1.55314	0.336	0.096	0	0.409961	0.236717	4.61313	1.25895	0.521975	2.06519	2.5729	0.675455	0.480964	0.491903	1.72434	7.30045	0.600023	0.614645	0.272896
Cluster 2	Zm00001eb009780	0	1.54194	0.285	0.062	0	0.346424	0.205302	3.62473	0.247246	0.271148	0.371043	0.938395	2.89017	0.417798	0.534891	0.871177	3.50456	0.365988	4.65818	0.714141
Cluster 2	Zm00001eb245520	0	1.49873	0.343	0.12	0	1.2655	0.545956	5.90159	0.396838	0.580314	0.867798	4.19503	0.459641	1.16262	5.05533	1.52635	13.008	1.14447	2.0744	0.750078
Cluster 2	Zm00001eb282430	0	1.47561	0.308	0.073	0	0.559702	0.513907	4.11144	0.258301	0.269381	0.600393	3.75421	0.345747	0.599313	0.830636	0.855335	7.89836	0.321983	1.61937	0.45938
Cluster 2	Zm00001eb233790	0	1.47055	0.3	0.081	0	0.739956	0.573719	3.89984	0.363064	0.533771	0.549907	1.23453	0.408099	0.758361	0.655996	0.92027	4.47038	0.972035	5.22137	0.43235
Cluster 2	Zm00001eb214540	0	1.46483	0.636	0.301	0	3.45217	2.45515	10.7561	4.35846	1.43998	3.6869	2.19731	1.37529	3.68117	10.4252	2.33442	4.92885	1.10214	0.99352	1.1445
Cluster 2	Zm00001eb214560	0	1.45343	0.284	0.071	0	0.407191	1.06752	3.6565	0.236016	0.243682	0.479158	1.31301	0.452017	0.512817	2.14884	1.4862	2.24752	0.755903	0.8895	1.19222
Cluster 2	Zm00001eb202890	0	1.44514	0.271	0.066	0	0.474373	0.294842	3.44822	0.443792	0.999589	0.438077	0.771916	0.275562	0.297468	0.576317	0.35796	3.41169	5.68701	4.16725	0.280348
Cluster 2	Zm00001eb055490	0	1.43086	0.31	0.079	0	0.611289	0.866539	3.85397	0.185219	0.357412	1.00884	1.16133	0.331744	0.405263	2.19919	1.75645	3.3917	1.52593	3.03299	1.31877
Cluster 2	Zm00001eb422400	0	1.41284	0.513	0.241	0	2.77849	2.79788	8.91541	1.58964	3.83166	1.74019	4.15083	0.677398	2.62503	2.06957	1.55149	9.21661	3.81788	6.82168	1.05848
Cluster 2	Zm00001eb407710	0	1.3912	0.385	0.145	0	0.745005	4.12586	5.99802	0.437811	0.451722	0.647685	0.839442	1.70655	0.910961	4.42737	2.07328	2.54904	0.900095	6.9118	3.87071
Cluster 2	Zm00001eb373760	0	1.38585	0.258	0.071	0	0.282991	0.564223	3.4517	0.622688	0.810539	1.05294	0.538214	0.571235	0.295016	2.97548	2.76554	1.6167	2.22684	0.851009	0.286747
Cluster 2	Zm00001eb419180	0	1.38194	0.278	0.06	0	0.272628	0.25949	3.43823	0.136787	0.221546	0.87479	3.54976	0.198487	0.255696	1.41777	0.810755	8.77243	0.419693	1.44669	0.178423
Cluster 2	Zm00001eb292010	0	1.36295	0.349	0.12	0	0.735288	0.678974	5.66163	1.09425	0.828868	1.56193	1.22517	0.919124	1.24554	19.8503	1.3641	3.76523	0.89859	0.519365	0.404252
Cluster 2	Zm00001eb092260	0	1.36127	0.315	0.091	0	0.434005	1.09545	3.61283	0.444707	0.458474	0.822659	1.18482	0.328557	0.338109	2.02096	2.01524	2.93557	0.939045	2.62204	0.605631
Cluster 2	Zm00001eb119130	0	1.36075	0.312	0.093	0	0.823669	0.702622	3.60654	0.43044	0.541948	0.861975	0.554582	0.481467	0.928479	2.73197	1.44298	1.39133	1.28913	0.567212	0.343557
Cluster 2	Zm00001eb002660	0	1.35215	0.302	0.115	0	1.17646	0.538943	4.63239	0.65896	0.778402	1.22025	3.15075	0.708239	1.09677	1.29078	1.48684	7.70653	1.09134	3.15922	0.657564
Cluster 2	Zm00001eb340760	0	1.34368	0.26	0.063	0	0.594609	0.570039	3.04994	0.176346	0.195831	0.312694	1.74581	0.238481	0.469928	0.819523	0.167673	4.2501	0.204194	0.303732	0.26054
Cluster 2	Zm00001eb283110	0	1.33422	0.306	0.093	0	0.2675	2.64147	3.90513	0.226146	0.368365	1.20088	0.247627	0.506368	0.258565	3.86986	0.84167	0.85217	0.701292	0.412963	0.442204
Cluster 2	Zm00001eb266490	0	1.3117	0.611	0.327	0	2.42274	3.82393	12.4448	3.30773	6.24291	6.51864	4.31663	8.5053	3.41006	7.39437	5.69137	9.01794	7.40245	18.5866	12.065
Cluster 2	Zm00001eb117590	0	1.30953	0.325	0.118	0	1.13771	1.23361	4.5063	0.402479	0.721087	0.657796	0.774649	0.811303	2.61356	5.4623	1.36203	1.45888	3.34004	2.87847	1.82256
Cluster 2	Zm00001eb215310	0	1.2978	0.291	0.086	0	0.236794	1.13522	3.33931	0.442729	0.820767	1.59714	0.255776	0.722703	0.216936	2.84316	2.23105	0.973221	2.24296	0.56923	0.663473
Cluster 2	Zm00001eb081610	9.19000102849676e-295	1.28773	0.307	0.13	2.17233244311606e-290	0.563184	0.474108	5.03447	2.2763	3.45106	1.90616	0.98989	1.39782	0.759693	3.76674	3.95796	2.78052	8.01335	1.74206	0.964747
Cluster 2	Zm00001eb403980	0	1.25327	0.332	0.127	0	0.49432	1.37177	4.28539	1.21	0.838878	1.68959	2.24071	0.771346	0.703343	1.79568	3.12925	3.84507	1.66816	5.18486	1.32331
Cluster 2	Zm00001eb205270	0	1.25084	0.405	0.199	0	1.96732	1.91776	6.29423	1.16101	1.35207	2.13734	2.789	1.31953	1.29367	7.15473	3.66253	3.70047	1.71012	3.14777	1.42189
Cluster 2	Zm00001eb096900	0	1.21797	0.275	0.094	0	0.29224	3.00864	3.99313	0.332197	0.402568	1.74066	0.324567	0.755678	0.285268	5.29378	0.848907	0.919551	1.33259	0.57566	0.434899
Cluster 2	Zm00001eb415630	0	1.21487	0.578	0.288	0	1.07404	8.20009	13.0312	4.66508	7.61387	8.09632	1.17787	3.87962	1.1899	17.9499	13.533	3.45345	13.8194	2.4422	2.49257
Cluster 2	Zm00001eb419110	0	1.20878	0.363	0.149	0	0.771986	2.05003	4.47863	0.732167	0.793698	1.28227	0.981766	4.09882	0.765774	3.00972	1.39896	2.53261	1.13424	2.54683	1.79463
Cluster 2	Zm00001eb353500	0	1.19473	0.292	0.102	0	0.794315	0.970598	3.43752	0.64378	0.816833	0.823685	1.08665	1.2391	1.12163	1.16938	1.22978	3.04099	0.650661	1.97372	0.641719
Cluster 2	Zm00001eb331450	0	1.18491	0.382	0.174	0	0.964203	1.82452	5.02947	1.84755	2.27814	2.33994	1.19008	0.692033	0.894928	3.54074	2.71015	2.98	4.9524	2.64795	0.54781
Cluster 2	Zm00001eb225200	0	1.1742	0.272	0.093	0	0.734095	0.722754	3.42489	0.593536	0.857435	1.42471	2.01226	0.539954	1.40864	1.17627	1.62217	3.02195	0.734662	4.02139	0.613189
Cluster 2	Zm00001eb249690	1.23848471981997e-292	1.16314	0.487	0.288	2.92753018071045e-288	2.94343	2.58737	8.67903	5.16154	4.46371	3.7954	1.67289	2.44255	1.56235	3.43919	5.27915	4.97933	6.7279	1.17126	0.950787
Cluster 2	Zm00001eb320790	1.42865123340619e-241	1.15855	0.275	0.121	3.37704578552555e-237	0.966831	1.00521	3.68041	0.905201	0.736705	1.36338	1.62265	0.671644	0.966721	2.38042	2.02564	2.44749	0.665176	1.26563	0.597682
Cluster 2	Zm00001eb156610	3.42506461024744e-305	1.15091	0.328	0.141	8.0961677257029e-301	0.586674	1.22715	5.33519	1.7805	1.68481	5.91281	0.688898	1.65244	0.745051	11.3539	4.80356	1.32556	3.23598	1.75849	2.42687
Cluster 2	Zm00001eb261440	0	1.13955	0.677	0.38	0	6.80607	7.14298	15.3114	1.77843	3.28095	4.93426	15.4689	1.33567	4.6125	7.50863	6.97077	21.1692	2.22446	26.1187	1.37377
Cluster 2	Zm00001eb378700	0	1.11711	0.388	0.181	0	1.3054	4.35839	6.35589	0.498635	0.720024	1.23673	4.52304	2.42749	0.884106	4.50913	3.6466	13.4411	0.797555	3.1883	1.00372
Cluster 2	Zm00001eb242050	3.90323311885074e-293	1.10868	0.316	0.137	9.22646244633938e-289	1.13974	1.12621	3.64907	0.82969	1.04864	1.04731	1.0921	1.0537	0.924094	2.64546	1.93831	1.47697	1.37448	1.9901	0.770672
Cluster 2	Zm00001eb044840	0	1.09562	0.439	0.199	0	1.25351	4.74097	6.01124	0.900657	0.922753	1.91132	1.8464	3.70559	1.56929	4.58899	3.28718	3.29608	0.98194	2.61964	2.61618
Cluster 2	Zm00001eb145440	6.42149459929938e-295	1.08864	0.272	0.106	1.51791289338239e-290	0.839428	0.612165	2.92343	0.842834	0.705515	0.924475	0.839317	0.592191	0.589498	1.97638	1.21436	2.1836	0.885851	0.874193	0.396845
Cluster 2	Zm00001eb125930	1.10003159028813e-295	1.07471	0.29	0.116	2.60025467312309e-291	0.854267	0.929468	3.51391	1.3371	1.29874	1.31649	1.53482	0.611692	0.824192	2.65416	1.34859	3.09623	0.883839	1.39811	1.1178
Cluster 2	Zm00001eb376600	0	1.07404	0.403	0.196	0	1.52748	1.85668	4.97981	1.20988	1.74406	1.94647	1.93811	1.44627	1.72335	3.63353	3.94756	3.27861	4.05367	4.5354	1.18386
Cluster 2	Zm00001eb304560	2.58643819469481e-302	1.07347	0.265	0.098	6.11382260461959e-298	0.571315	1.67152	3.16645	0.605931	0.491111	1.78278	0.341061	0.344504	0.498301	4.26316	1.25265	1.23656	0.807918	0.456811	0.279348
Cluster 2	Zm00001eb021970	0	1.06698	0.353	0.152	0	1.7338	2.1325	4.19442	0.443637	0.490932	0.496199	2.60006	0.584187	1.5468	1.3546	0.677535	4.51674	0.515424	3.71525	0.33986
Cluster 2	Zm00001eb015210	5.99062855982883e-292	1.05951	0.419	0.215	1.41606477897234e-287	2.40935	1.84281	6.6908	1.96359	1.25209	2.85053	1.82921	4.6155	5.54743	12.7786	1.83593	2.43328	1.34722	3.31303	2.77733
Cluster 2	Zm00001eb386830	4.72255758674552e-289	1.05598	0.388	0.195	1.11631816235491e-284	1.38191	1.377	4.66417	2.42386	2.45829	2.55776	1.33171	1.72304	1.5068	1.34045	1.38206	2.68355	1.91484	3.28473	0.641944
Cluster 2	Zm00001eb163190	5.05784258867026e-259	0.992075	0.325	0.149	1.19557283110988e-254	1.73091	1.85325	3.94274	0.496374	0.451787	0.694396	2.79165	0.517813	1.53878	3.36342	0.714217	4.27703	0.441271	1.02375	0.537181
Cluster 2	Zm00001eb300010	3.45777136321201e-250	0.96455	0.397	0.211	8.17347994836055e-246	1.66981	1.02294	5.27419	2.26935	2.96254	3.29547	3.54098	1.76214	3.36086	2.3858	3.01699	5.63518	4.86542	4.32758	6.09759
Cluster 2	Zm00001eb249230	4.22139690909454e-202	0.962973	0.321	0.165	9.97853801371769e-198	1.03458	1.46641	4.20005	1.50758	2.48778	1.94667	1.16033	2.32943	1.03539	2.82191	4.52226	2.87293	4.61377	4.59539	0.773691
Cluster 2	Zm00001eb154820	1.40886673655243e-251	0.952443	0.512	0.305	3.33027919186263e-247	5.43121	3.6582	11.296	3.09858	6.82372	4.90961	6.71648	7.7321	7.3893	7.00442	5.88808	10.2671	12.2167	5.16434	7.73596
Cluster 2	Zm00001eb070550	2.44892540849373e-251	0.950682	0.339	0.162	5.78876988059748e-247	1.90475	1.3051	4.02205	0.647316	0.74292	1.15774	2.49865	1.91079	1.61436	2.67345	2.44306	3.56658	1.64138	2.66024	1.7725
Cluster 2	Zm00001eb397150	6.91025643176793e-232	0.949522	0.373	0.197	1.6334464153413e-227	1.30899	2.00175	4.73485	2.06629	2.52913	3.3156	2.29258	1.35549	1.30767	2.64862	3.51825	3.9572	2.68229	1.27349	0.780965
Cluster 2	Zm00001eb148310	2.98653574363711e-225	0.940786	0.276	0.122	7.05957319080939e-221	2.39016	0.696068	3.5278	0.40244	0.375744	0.457187	2.6253	0.55729	0.935872	0.837639	0.462245	6.16146	0.35855	1.41886	1.25959
Cluster 2	Zm00001eb301590	5.54843663049123e-235	0.933255	0.607	0.43	1.31153945071552e-230	6.11421	12.3053	16.3721	5.46668	8.30514	7.74085	5.67008	3.79681	6.90361	12.7751	11.7596	12.9369	12.1926	24.8748	2.70426
Cluster 2	Zm00001eb031150	0	0.91931	0.609	0.39	0	4.56559	5.26466	9.68718	3.43735	3.49426	4.3926	4.403	4.58346	3.47248	6.96695	7.38621	8.3062	6.17202	3.43385	3.08175
Cluster 2	Zm00001eb375600	2.66444245253585e-202	0.917558	0.279	0.132	6.29820906930424e-198	1.3429	0.609649	3.0187	1.97334	1.33997	0.7658	0.654087	0.448215	0.983819	0.826813	0.469979	2.23894	0.198873	2.29502	0.506638
Cluster 2	Zm00001eb168570	1.03489191313504e-170	0.915913	0.285	0.145	2.44627750426861e-166	2.18063	1.05731	3.90684	0.564667	1.29812	1.06447	2.8117	0.546114	2.93012	2.27176	1.29343	4.30979	1.7612	1.21791	0.439336
Cluster 2	Zm00001eb096750	5.61604240881212e-222	0.907825	0.381	0.209	1.32752010459501e-217	1.33754	2.0915	4.44199	1.69686	2.20228	1.96881	2.5581	2.46765	1.32	2.3795	1.89614	3.93003	2.11448	4.87158	2.13021
Cluster 2	Zm00001eb083450	4.44164495121305e-184	0.904243	0.296	0.151	1.04991603356774e-179	1.54014	1.52964	3.56999	1.01933	1.20133	1.15127	1.62922	0.560016	1.60412	2.32803	1.69695	3.19954	1.24401	1.96445	0.68703
Cluster 2	Zm00001eb012270	6.15456973572747e-157	0.893894	0.278	0.146	1.45481719413126e-152	1.45881	2.4991	3.69261	0.603045	0.512305	0.682565	0.980349	0.510649	1.78312	6.39455	1.82861	1.38031	1.05396	0.584936	0.493958
Cluster 2	Zm00001eb338370	5.3333896544163e-263	0.884451	0.53	0.315	1.26070664651092e-258	3.32727	6.01904	9.30736	2.2125	5.65451	4.00113	6.04764	2.33474	6.32193	8.04391	6.84487	7.66288	13.3462	5.43881	3.08352
Cluster 2	Zm00001eb319680	3.11604341214506e-134	0.853734	0.32	0.195	7.36570341762848e-130	1.21419	1.74932	3.9125	2.04462	2.08193	2.08841	1.73291	2.58407	1.22155	1.79162	1.80866	2.65509	2.07705	2.35636	1.11854
Cluster 2	Zm00001eb242230	8.4068360151343e-162	0.848717	0.288	0.153	1.98720789725745e-157	1.20153	1.02119	3.18913	1.06047	1.34494	1.39176	2.15177	0.999356	1.24427	2.44696	2.06971	3.02669	1.08856	2.18118	1.61577
Cluster 2	Zm00001eb306020	2.81000863410677e-176	0.847467	0.443	0.284	6.64229840930159e-172	3.44394	2.56853	6.87264	3.37865	4.14802	2.99642	3.29935	2.0477	3.1682	3.3613	5.45639	6.05886	7.81539	5.95574	1.5749
Cluster 2	Zm00001eb070780	5.21389974834954e-144	0.818553	0.407	0.266	1.23246162251486e-139	1.45691	1.5132	6.31788	4.84053	6.69254	3.91155	2.26816	4.29338	1.82247	2.31066	7.91752	5.17458	16.9209	7.15643	2.5526
Cluster 2	Zm00001eb385250	1.46693310269817e-173	0.818075	0.323	0.171	3.46753646815793e-169	2.77816	1.35648	4.43347	0.353789	0.349202	0.634832	5.81998	0.453632	2.22042	7.06667	1.28174	7.3109	0.842964	2.54723	0.523836
Cluster 2	Zm00001eb075630	2.73368458180381e-245	0.811556	0.393	0.202	6.46188361446786e-241	1.13137	3.90172	5.01953	0.971497	1.84464	3.13752	0.985649	1.84404	1.53276	12.8232	5.70847	1.92316	3.08919	3.50585	2.60932
Cluster 2	Zm00001eb246860	9.1587139277461e-169	0.804661	0.256	0.123	2.16493679824062e-164	0.286115	0.387896	3.17917	1.5949	2.54859	3.93026	1.44267	0.792181	0.590918	2.995	9.95845	1.88897	5.61508	0.709849	0.620692
Cluster 2	Zm00001eb314010	7.99868820655381e-178	0.801214	0.405	0.243	1.89072991826519e-173	3.06792	3.34922	5.5768	1.98241	0.908779	2.25084	2.01559	1.21761	3.11514	8.05778	3.29609	2.32283	2.17103	3.73584	1.28897
Cluster 2	Zm00001eb296870	2.31858910082303e-205	0.798964	0.506	0.324	5.48068091652547e-201	5.70811	4.17657	8.30705	3.19299	2.90541	2.80986	3.65723	3.50238	3.68175	6.97843	4.49669	4.69113	3.22527	3.23363	3.69325
Cluster 2	Zm00001eb379070	4.66968052763886e-139	0.788218	0.26	0.138	1.10381908312327e-134	1.19132	1.89401	3.02913	0.837025	0.778709	1.30392	1.51355	0.383191	0.942621	2.85932	2.69222	2.14826	1.05383	1.13216	0.214179
Cluster 2	Zm00001eb284310	1.136073717497e-113	0.787498	0.258	0.147	2.6854510534194e-109	1.18388	1.53333	3.18593	1.08504	0.834618	0.986332	0.684391	1.25287	0.826832	5.97903	4.64486	0.70569	2.18406	2.13084	0.872384
Cluster 2	Zm00001eb081380	4.92517701302447e-120	0.777711	0.342	0.217	1.16421334233872e-115	2.66962	2.12203	4.79773	2.1499	1.86449	2.18486	1.67468	0.844267	3.91741	3.22835	4.3392	1.93967	4.10266	4.44009	1.21508
Cluster 2	Zm00001eb194220	6.3301059716015e-100	0.774702	0.343	0.233	1.49631044956716e-95	2.56708	2.44013	4.76824	1.52901	1.45999	1.86099	2.63	3.21034	2.2757	3.78457	1.81895	4.44504	1.35296	2.42896	4.65552
Cluster 2	Zm00001eb213260	1.49572773922006e-146	0.759922	0.36	0.22	3.53560122996837e-142	1.53098	4.0774	4.35436	1.18364	1.3833	1.93757	1.81836	1.87496	1.2924	4.37662	2.51483	2.05579	3.01442	1.84354	0.976202
Cluster 2	Zm00001eb430640	2.682410187961e-154	0.755845	0.567	0.434	6.34068120230221e-150	5.95167	4.61453	10.3187	6.69083	6.64181	4.81846	3.27571	3.31005	4.59155	8.74884	8.05025	7.15772	9.83614	11.3368	2.39967
Cluster 2	Zm00001eb110640	2.07199261242646e-85	0.728224	0.307	0.205	4.89777613725366e-81	2.02649	1.17024	4.30236	3.22383	4.66534	2.76423	1.4119	0.677739	1.87077	1.57841	4.21315	3.16815	2.16449	2.23876	0.745037
Cluster 2	Zm00001eb056260	7.87205698906388e-175	0.726185	0.519	0.361	1.86079683107492e-170	3.04316	5.06879	7.46179	5.5888	5.78004	5.0317	1.96572	2.61793	2.1886	5.83941	4.11682	3.1197	4.91284	3.37121	2.60785
Cluster 2	Zm00001eb128730	3.46105616337981e-274	0.724382	0.737	0.55	8.18124455899719e-270	10.155	9.39438	17.9547	9.85352	12.949	12.2824	8.65256	8.71162	9.50979	22.5064	9.49978	9.68439	18.0589	3.66831	3.22509
Cluster 2	Zm00001eb241160	1.62051864377492e-119	0.705291	0.419	0.292	3.83058197015517e-115	3.32468	2.53477	5.48483	3.24583	2.73499	2.72398	2.60454	2.35384	2.28861	5.52192	1.86635	3.67813	1.71843	1.46607	4.12406
Cluster 2	Zm00001eb246020	2.55696253264244e-114	0.703365	0.263	0.15	6.04414803466021e-110	1.85615	0.929131	3.03133	1.07983	0.943906	0.771255	2.51617	0.829438	0.946442	1.144	2.14778	5.39464	1.18505	4.7266	0.924805
Cluster 2	Zm00001eb142220	3.28103784808059e-138	0.693606	0.461	0.319	7.7557172652929e-134	4.11193	3.20349	6.20668	2.45077	2.71515	2.63294	4.21182	2.18413	3.48202	4.68506	3.32658	5.85174	3.76444	6.24005	1.46027
Cluster 2	Zm00001eb017080	8.80306977408964e-108	0.691445	0.294	0.18	2.08086963319931e-103	1.1521	1.39453	3.21157	1.58893	1.69062	2.0791	1.75041	2.55626	1.13734	1.93304	3.09738	2.31551	4.30783	2.6237	1.87356
Cluster 2	Zm00001eb032690	2.74598992295433e-150	0.686475	0.7	0.575	6.49097097987944e-146	12.0983	8.8245	19.5831	6.05226	6.7729	10.0262	21.288	20.3169	13.234	13.3559	13.0782	31.5122	9.41191	32.0676	18.7336
Cluster 2	Zm00001eb063800	2.25147028781419e-176	0.669488	0.362	0.199	5.32202546633518e-172	1.04197	7.34778	4.38813	0.806951	1.17373	1.18786	0.894506	1.45232	0.925787	3.54242	1.56988	1.31553	2.94278	1.8547	1.04499
Cluster 2	Zm00001eb306260	1.26124331573832e-117	0.668072	0.333	0.205	2.98132694974225e-113	1.13591	5.71612	4.2803	1.05134	1.50882	2.12829	1.07192	0.890885	1.09319	6.05488	3.51983	1.39552	2.37304	1.36922	1.12465
Cluster 2	Zm00001eb420440	7.41972773272335e-132	0.667995	0.438	0.283	1.75387524146115e-127	5.00122	3.11666	11.0166	7.02515	10.8786	7.58118	6.04399	8.75223	8.41929	10.426	15.0025	8.54735	23.7959	4.6789	5.28959
Cluster 2	Zm00001eb401720	8.72132185098027e-99	0.667754	0.361	0.246	2.06154605913472e-94	2.92148	2.02924	4.68288	1.4736	1.66973	1.53373	2.06958	5.40682	2.46814	5.70234	2.28992	2.00266	1.85541	12.1614	3.14168
Cluster 2	Zm00001eb048770	6.07235782022732e-84	0.665411	0.28	0.177	1.43538394154534e-79	2.56827	3.11725	4.18129	1.0176	1.24404	1.66217	1.46575	0.734093	2.81997	5.62641	3.03216	2.19492	3.33078	0.724877	0.699146
Cluster 2	Zm00001eb196270	1.77405490249168e-91	0.65964	0.279	0.176	4.19351097850984e-87	1.93259	1.08497	3.06141	1.55067	1.37496	1.43074	1.63773	1.03713	2.33786	1.65942	1.72536	2.32846	0.977249	0.891516	1.15427
Cluster 2	Zm00001eb191930	1.056417569143e-100	0.644538	0.254	0.148	2.49715984994021e-96	0.805896	1.64592	2.6292	0.829818	1.12974	1.3902	1.88237	2.04227	0.863948	3.10726	1.73034	2.5372	1.63089	1.9481	2.8657
Cluster 2	Zm00001eb294580	6.36591024670494e-153	0.642217	0.47	0.311	1.50477386411611e-148	3.25547	9.19627	6.58494	1.69875	1.61182	2.06073	2.5592	1.29054	2.6154	5.90266	2.53515	2.27324	1.49175	2.48134	0.958206
Cluster 2	Zm00001eb255160	3.6282581076404e-250	0.641871	0.805	0.662	8.57647651484039e-246	10.2898	13.1728	22.3243	16.4596	16.1666	19.193	9.09224	16.3707	9.23879	22.7501	22.5086	16.542	13.8148	25.4326	25.5461
Cluster 2	Zm00001eb015800	1.04400795740952e-103	0.641495	0.476	0.362	2.46782600972462e-99	3.74133	3.44454	6.94168	4.69381	5.61255	4.97405	3.66326	2.55336	4.63851	3.83227	5.96455	6.22178	5.71949	2.21069	2.19417
Cluster 2	Zm00001eb420370	3.1275991882832e-91	0.63579	0.353	0.245	7.39301896126382e-87	2.23859	1.98671	4.03953	2.5509	2.3566	2.24328	2.04037	2.11516	2.21096	2.51879	2.57105	2.22898	1.88765	3.50421	1.68196
Cluster 2	Zm00001eb417480	7.94300732336656e-91	0.621988	0.371	0.261	1.87756807109739e-86	3.16776	2.42917	4.46692	2.10908	1.93567	2.55945	2.38199	0.788632	4.38747	2.73084	1.50809	3.45774	1.62301	2.0089	1.48355
Cluster 2	Zm00001eb343010	1.66862422078949e-70	0.617428	0.266	0.178	3.94429393310221e-66	1.40854	1.44969	3.06862	2.40555	1.96465	1.92861	1.22568	0.882565	0.998256	2.6217	2.84654	1.75202	1.76881	1.50361	0.402752
Cluster 2	Zm00001eb117180	1.41246214401684e-90	0.614963	0.383	0.267	3.338778016027e-86	2.0689	8.17242	6.86195	2.40321	4.4192	4.1002	2.3792	5.12497	1.73233	9.43191	4.63518	2.05492	6.82092	4.63553	4.3042
Cluster 2	Zm00001eb285660	3.54091809422497e-155	0.612413	0.459	0.296	8.37002219112898e-151	3.7112	4.3307	6.40419	1.50132	1.32056	3.16867	4.94667	10.7011	3.13558	6.82219	3.58875	4.98254	1.83041	2.4999	7.81403
Cluster 2	Zm00001eb001770	3.09150469201909e-120	0.610445	0.466	0.333	7.30769879099472e-116	2.62343	6.31445	6.21501	2.92777	4.24921	2.71608	3.3944	2.01137	2.7403	5.80352	1.757	8.11307	4.63768	2.50718	1.56352
Cluster 2	Zm00001eb331200	5.46903720537055e-84	0.599824	0.327	0.22	1.29277101460549e-79	2.30356	2.52778	3.91574	1.47771	1.96319	1.7993	2.57059	1.96656	1.99662	2.91607	2.93229	3.15942	3.53755	2.9258	1.66471
Cluster 2	Zm00001eb269160	6.39612893384267e-74	0.599327	0.341	0.246	1.51191695738173e-69	2.08638	2.33235	3.96155	1.77247	2.2128	2.32232	1.85781	1.73943	1.89137	5.18016	3.75892	3.59844	3.03619	2.4901	2.43871
Cluster 2	Zm00001eb234390	5.56745023671109e-82	0.589503	0.409	0.302	1.31603388695377e-77	3.60791	2.92101	5.64285	4.20068	3.42687	3.02498	1.63728	8.36597	2.50132	1.64464	1.7318	2.66593	2.63248	1.56103	2.53186
Cluster 2	Zm00001eb082280	1.46900505046172e-71	-0.587151	0.204	0.32	3.47243413828141e-67	3.90563	2.80481	2.132	4.40999	4.11614	3.96166	4.22296	2.84231	4.55017	2.87664	6.36133	1.88348	2.71711	1.90126	2.07548
Cluster 2	Zm00001eb255970	1.78582566883182e-52	-0.587247	0.194	0.288	4.22133471598465e-48	3.35032	5.46252	1.9605	3.28344	3.0795	2.59957	2.17547	1.99862	1.98146	2.96622	2.92376	1.53577	3.30883	4.69039	1.3717
Cluster 2	Zm00001eb036920	1.85312113365806e-75	-0.587758	0.344	0.461	4.38040773574091e-71	9.78599	5.97335	4.50377	8.36762	6.52264	5.24693	4.70073	5.31276	7.71146	3.89707	5.16395	3.27763	7.75046	6.83336	5.15403
Cluster 2	Zm00001eb290130	2.62953439941236e-76	-0.589272	0.183	0.3	6.21569341333093e-72	3.02766	2.14052	1.76351	4.52769	5.10754	3.50941	2.98535	2.46644	3.21936	2.27255	2.89556	1.97823	4.38398	2.24385	2.17338
Cluster 2	Zm00001eb220610	3.9798256065072e-69	-0.599769	0.146	0.251	9.40751176866172e-65	4.27467	2.65904	1.34216	1.58807	1.20399	1.27727	1.86761	0.887457	3.41788	1.66751	0.95242	0.97908	0.787216	0.637333	0.898764
Cluster 2	Zm00001eb154420	3.30542226809011e-87	-0.604716	0.204	0.334	7.81335715731139e-83	4.31005	2.57181	2.02148	5.32041	4.62234	2.98092	1.78637	2.0108	3.72614	2.52985	2.3818	1.66563	5.10137	1.96725	2.22005
Cluster 2	Zm00001eb020860	8.86678116603055e-78	-0.606836	0.168	0.284	2.0959297320263e-73	3.03636	3.61772	1.49494	2.90137	2.51669	2.51602	1.93471	1.67721	3.20721	2.28037	1.51371	1.2017	1.76553	1.79104	1.21011
Cluster 2	Zm00001eb184150	8.77350226998127e-92	-0.619034	0.209	0.344	2.07388046657817e-87	4.40098	5.24375	2.09898	3.33787	2.93281	3.22824	2.70617	1.79437	3.73778	2.50643	1.95277	1.8666	1.94188	2.18224	1.64868
Cluster 2	Zm00001eb045420	1.0405299846683e-88	-0.619752	0.282	0.416	2.45960477775893e-84	4.42049	8.33175	2.91873	5.19236	4.44127	4.42497	4.06742	2.96267	4.76097	3.32083	2.21677	2.98707	2.60192	2.48139	2.30541
Cluster 2	Zm00001eb275380	1.32020890673906e-62	-0.621334	0.153	0.252	3.12070981374978e-58	2.13175	6.47584	1.40203	1.466	1.55106	1.54578	2.17404	1.34536	1.97132	1.83226	1.34326	1.19034	1.1919	1.49858	1.58143
Cluster 2	Zm00001eb432500	3.04462491116418e-59	-0.62432	0.306	0.406	7.19688436500988e-55	10.9365	4.25128	3.96352	3.72462	1.80347	3.65014	9.61713	2.62373	7.30353	11.1073	5.04945	10.5584	2.13467	3.66381	3.63544
Cluster 2	Zm00001eb288070	8.55264973790395e-112	-0.627377	0.215	0.369	2.02167534504574e-107	3.5517	3.49324	2.15181	5.535	5.33079	4.6932	3.69909	3.02612	3.55367	2.35512	2.75938	2.19641	3.1125	2.75447	2.75571
Cluster 2	Zm00001eb160700	7.92048457909643e-159	-0.633745	0.58	0.72	1.87224414480681e-154	18.4185	15.1796	10.4683	23.2067	19.5201	18.3972	13.0712	6.12447	23.7683	11.9473	8.15855	8.93289	6.73759	8.28929	7.20928
Cluster 2	Zm00001eb074890	1.13431436503237e-31	-0.657151	0.26	0.322	2.68129229606351e-27	8.49135	4.33614	4.40063	8.83913	8.17307	8.8289	8.93794	4.89749	12.9283	7.64241	6.79868	5.46235	10.6991	1.74432	2.65176
Cluster 2	Zm00001eb050760	1.8804843266327e-73	-0.65755	0.151	0.259	4.44508885129438e-69	2.70396	1.77206	1.38646	4.32411	5.06167	3.15302	1.96152	1.60234	2.38017	2.142	2.74149	1.40945	3.58494	1.34214	1.01605
Cluster 2	Zm00001eb264410	1.08774786658217e-104	-0.660518	0.287	0.429	2.57121840702692e-100	4.42402	6.04594	2.97931	7.23568	7.19356	6.53109	4.5147	3.99176	4.18336	3.74762	3.7226	2.6044	4.12039	2.90458	2.66826
Cluster 2	Zm00001eb038870	2.34679276576405e-100	-0.674507	0.129	0.259	5.54734873971306e-96	2.94341	2.577	1.14075	2.86402	2.23349	2.05745	1.79761	1.52798	2.1332	1.23236	1.32951	1.03482	1.33207	1.02367	1.5627
Cluster 2	Zm00001eb152320	5.31619028029349e-91	-0.681834	0.171	0.298	1.25664105845578e-86	3.59345	3.36366	1.54585	4.40557	3.33729	2.17323	2.29705	0.920881	2.70539	1.47404	1.21385	1.15856	1.2645	2.01966	1.10367
Cluster 2	Zm00001eb221310	5.35110248577036e-106	-0.684966	0.156	0.295	1.2648936055864e-101	3.42917	2.57768	1.41271	3.78629	3.10733	2.95618	2.27661	1.58419	2.89401	1.61784	1.45122	1.48743	1.33722	1.3867	1.2646
Cluster 2	Zm00001eb030660	9.27396819008375e-140	-0.686363	0.306	0.48	2.192180600772e-135	7.40096	6.43097	3.37252	6.52948	5.29209	5.12845	4.98766	3.55258	5.95253	4.27959	3.4959	2.59061	4.42092	2.30818	3.72472
Cluster 2	Zm00001eb281130	8.6727367839137e-159	-0.687979	0.473	0.629	2.05006152098152e-154	9.76905	9.63354	6.03372	9.89138	14.4138	13.934	16.2917	4.40157	13.4806	7.23139	8.77453	10.4984	6.11133	5.98253	5.72333
Cluster 2	Zm00001eb310060	2.27059034880134e-119	-0.690163	0.186	0.34	5.3672214664966e-115	3.81743	3.67037	1.77176	3.96601	3.50343	3.32546	3.22025	2.36718	3.36082	2.22118	2.51244	1.53764	2.30268	2.81016	2.99518
Cluster 2	Zm00001eb027100	4.7885966142741e-110	-0.694469	0.137	0.277	1.13192846768211e-105	3.14673	2.84865	1.2957	3.25988	2.49882	2.75991	1.64671	2.15768	2.46914	1.9889	1.4824	1.1341	1.74286	1.78039	1.20326
Cluster 2	Zm00001eb088910	1.60017769826824e-116	-0.699764	0.215	0.368	3.78250004316647e-112	3.78153	3.41793	2.04823	6.65526	5.79545	4.42045	2.57009	2.45098	3.30064	2.04522	2.83308	1.60209	2.68081	1.93843	1.86475
Cluster 2	Zm00001eb259590	1.55138964824149e-110	-0.705087	0.25	0.399	3.66717485051324e-106	4.10658	2.7705	2.57206	5.73881	7.98891	5.84519	3.65673	10.9621	4.31796	4.27674	4.21097	2.53725	11.1603	3.34452	7.27837
Cluster 2	Zm00001eb188060	1.50412949294621e-116	-0.720343	0.17	0.317	3.55546129542624e-112	4.04094	2.12876	1.54184	4.50849	3.75256	2.82434	2.56385	1.97474	3.87565	1.82964	1.4897	1.45699	1.44492	1.42398	1.51478
Cluster 2	Zm00001eb397980	1.67783338825445e-125	-0.725456	0.228	0.389	3.96606256315586e-121	5.71686	3.69521	2.36472	6.37454	5.1274	3.86873	3.44723	2.54831	4.38997	3.00989	1.86499	1.84413	1.64736	2.32634	1.94476
Cluster 2	Zm00001eb026300	1.84459270151136e-60	-0.727874	0.154	0.25	4.36024822783256e-56	3.31864	5.71333	1.53511	2.95888	1.86374	2.28137	1.09865	1.05825	2.51497	3.43983	1.82012	1.29212	1.90338	2.19114	1.72011
Cluster 2	Zm00001eb143340	3.46675226600635e-102	-0.732532	0.13	0.261	8.1947090063858e-98	2.78343	2.3954	1.24567	2.19122	2.22401	2.21275	3.03953	7.00832	1.64873	1.28898	4.22562	1.42309	1.55747	7.09964	4.32379
Cluster 2	Zm00001eb409040	8.53961223053197e-118	-0.733853	0.171	0.324	2.01859353905315e-113	3.29894	2.24827	2.12084	6.50662	5.64814	8.75938	3.61761	6.66706	5.28858	2.68605	3.10128	2.38842	4.82519	1.53287	1.97863
Cluster 2	Zm00001eb084690	5.32381112790499e-117	-0.737713	0.374	0.511	1.25844247441418e-112	12.7521	13.3933	5.08201	2.15539	2.13667	2.79587	16.5135	2.57847	11.1484	11.8035	2.87857	8.31653	2.86502	2.92702	2.24663
Cluster 2	Zm00001eb409850	2.00065874192486e-100	-0.756312	0.457	0.564	4.72915713416199e-96	6.38824	6.88619	5.96246	28.4589	21.0364	16.3442	4.78195	5.59264	5.86345	5.39659	5.395	4.85537	5.0929	6.16992	5.0357
Cluster 2	Zm00001eb341670	1.45089917518064e-190	-0.760313	0.523	0.675	3.42963547029199e-186	15.5846	16.6942	7.86955	20.7251	13.968	10.4982	6.8197	5.9054	10.4382	8.05443	7.95064	5.39365	6.61454	7.44844	3.31303
Cluster 2	Zm00001eb146750	9.4296262071952e-106	-0.762651	0.155	0.292	2.2289750428568e-101	5.39429	3.25245	1.50432	2.72461	1.65776	1.46069	2.2417	0.681031	3.7971	1.01657	1.14392	2.78962	1.1254	0.9601	1.0528
Cluster 2	Zm00001eb166550	9.44019403989031e-105	-0.763416	0.164	0.303	2.23147306714927e-100	3.9945	2.91412	1.64939	2.60756	1.86856	3.45878	3.98861	8.87392	4.04188	2.71419	3.43212	2.18481	1.94216	1.64068	2.24303
Cluster 2	Zm00001eb295900	8.11196073058545e-106	-0.764096	0.129	0.261	1.91750527749579e-101	3.46147	1.86509	1.15449	3.31314	2.79742	2.38034	2.31177	1.35999	3.6753	1.53569	1.53306	1.67413	1.92262	1.38763	0.956486
Cluster 2	Zm00001eb042920	5.49001913164811e-127	-0.76491	0.157	0.312	1.29773072233898e-122	4.49907	3.43867	1.4879	3.27652	2.1394	2.51083	2.88269	1.18262	3.24733	1.38172	1.19434	1.46654	1.74966	1.81274	1.31827
Cluster 2	Zm00001eb176050	8.59702608445786e-113	-0.775593	0.199	0.346	2.03216502584415e-108	3.83796	3.13474	2.12309	4.47821	7.27426	5.45354	4.46346	6.27457	5.82618	2.77845	3.9788	3.89604	8.36886	1.40239	5.18088
Cluster 2	Zm00001eb255250	5.06005174133491e-104	-0.778889	0.154	0.287	1.19609503061675e-99	2.40276	2.34269	1.44189	4.09064	4.57534	6.4669	3.92942	2.47638	5.75382	2.14573	2.24651	2.47461	3.18366	1.94904	2.12121
Cluster 2	Zm00001eb234620	1.47307842331875e-154	-0.779906	0.227	0.409	3.48206277704085e-150	4.95733	5.79011	2.23322	5.18138	4.48503	4.31667	2.99694	2.23229	4.07975	3.13173	2.54349	1.96064	3.22714	2.04336	1.83506
Cluster 2	Zm00001eb313890	2.1613972238781e-123	-0.803042	0.137	0.283	5.10911075780304e-119	3.25477	2.11866	1.1608	3.76875	2.87688	2.36377	2.53665	2.66482	2.72435	1.68133	1.59301	1.29691	1.37641	2.03995	3.20803
Cluster 2	Zm00001eb397240	1.45797679413662e-116	-0.833773	0.142	0.283	3.44636554598014e-112	5.01145	2.62782	1.32017	1.82213	2.4095	1.78058	3.56891	1.59166	3.31575	2.02739	1.74691	1.81663	1.06797	5.15938	1.83792
Cluster 2	Zm00001eb228700	1.68186487429178e-132	-0.844251	0.108	0.258	3.97559218985092e-128	4.02191	2.00202	1.05357	2.55644	1.8103	1.87556	2.62514	1.97615	3.63189	1.64948	0.960904	1.707	1.0533	1.14795	2.1915
Cluster 2	Zm00001eb426320	6.93255056889584e-140	-0.845125	0.163	0.326	1.6387163034756e-135	4.50569	2.85172	1.56502	5.74983	3.8499	3.49637	1.96552	1.30908	3.75177	2.02143	2.19679	1.01355	1.00168	0.761714	0.735886
Cluster 2	Zm00001eb173410	2.14573968188349e-160	-0.846158	0.197	0.381	5.07209946003618e-156	6.29614	3.72029	2.06344	5.15139	3.94221	2.79439	3.85948	2.01659	4.74652	1.8795	2.22402	3.24945	5.01252	2.74505	3.58936
Cluster 2	Zm00001eb167140	6.74986030224221e-280	-0.848373	0.574	0.756	1.59553197824401e-275	18.5304	22.4754	9.17169	13.0493	17.7398	16.1095	26.9307	8.87545	15.1277	8.58205	10.2943	13.2117	12.7429	6.03832	7.25614
Cluster 2	Zm00001eb020970	3.10439732614452e-145	-0.851929	0.165	0.333	7.33817439954042e-141	3.76197	1.91314	1.61812	6.62316	5.84384	5.20562	3.20147	1.78978	4.11828	2.60129	1.87296	2.11476	2.6247	1.22109	1.84179
Cluster 2	Zm00001eb390820	5.21908713632062e-128	-0.867815	0.113	0.26	1.23368781728347e-123	4.08105	2.1618	1.31513	3.98673	2.91215	3.37911	4.02134	1.02592	6.92831	1.20651	1.12721	1.8421	2.18943	1.02947	0.696999
Cluster 2	Zm00001eb264880	1.00405168472024e-85	-0.877173	0.148	0.263	2.3733773723417e-81	6.64803	1.90077	1.55034	3.12838	2.15946	2.44737	2.45445	1.56215	7.72233	1.51246	1.21334	1.16322	1.52175	1.06448	1.19022
Cluster 2	Zm00001eb033410	1.97103579872576e-171	-0.881046	0.168	0.353	4.65913442102796e-167	4.57485	3.30823	1.54071	5.03224	3.80894	2.97757	2.78928	1.48375	4.25932	2.15296	1.57896	1.45243	1.63269	1.46879	1.78464
Cluster 2	Zm00001eb038650	3.3906531005944e-162	-0.892302	0.091	0.257	8.01482579918505e-158	2.86615	2.73798	0.848049	3.24274	2.21945	2.12069	1.56634	1.09928	2.48913	1.17924	0.975626	0.692149	0.993892	0.967568	1.08866
Cluster 2	Zm00001eb372980	1.46129965330306e-146	-0.907079	0.11	0.267	3.45422012047778e-142	3.89292	2.24166	0.941374	3.18816	2.431	1.69403	1.64904	1.13487	2.76731	1.11224	0.855542	0.903268	0.854443	1.10011	1.21136
Cluster 2	Zm00001eb151510	2.1915926494098e-139	-0.909938	0.36	0.516	5.18048670467489e-135	11.5756	7.72063	4.796	4.05476	6.01088	12.7727	27.0288	6.53075	13.6143	8.08743	9.43442	13.8014	7.96141	3.01261	5.9939
Cluster 2	Zm00001eb189850	1.92208914199524e-154	-0.915663	0.161	0.331	4.54343431384835e-150	5.18623	3.40534	1.49835	4.55142	2.60505	3.20331	2.4454	1.6287	4.83154	1.759	1.2681	1.01497	1.19692	1.4032	1.16419
Cluster 2	Zm00001eb067750	3.15082916274831e-96	-0.919252	0.204	0.333	7.44792997490446e-92	2.55807	1.35816	2.18187	9.98257	5.89805	6.824	2.64186	22.4888	1.69745	3.34122	6.03352	2.38424	4.20272	2.76644	22.8262
Cluster 2	Zm00001eb144530	6.43021922689848e-124	-0.92975	0.115	0.255	1.51997522085426e-119	1.65863	1.20878	1.06132	9.29486	6.29513	4.11979	0.829943	1.99151	0.89763	0.763992	1.17759	0.943442	0.935056	1.20481	1.09509
Cluster 2	Zm00001eb269100	0	-0.939201	0.807	0.943	0	41.2775	37.4159	17.982	38.0778	28.3497	35.0649	27.0726	27.9877	41.0793	24.1678	23.9562	18.5475	19.4051	24.7968	27.3379
Cluster 2	Zm00001eb130760	5.43188709443821e-163	-0.939554	0.095	0.26	1.2839894713833e-158	3.47611	3.49342	0.858312	2.14491	1.41175	1.72604	2.31041	1.01112	2.28873	1.11894	0.921464	1.14376	0.669505	0.940722	0.891886
Cluster 2	Zm00001eb433040	4.85694988418498e-125	-0.945814	0.152	0.299	1.14808581362365e-120	4.93883	8.17892	1.58541	0.967921	1.03927	1.37748	4.0579	1.44312	4.47995	1.65075	1.27979	2.22643	1.33679	1.46827	3.64875
Cluster 2	Zm00001eb258190	5.16168070904146e-205	-0.946007	0.206	0.413	1.22011808600322e-200	5.90197	5.134	1.98522	6.27014	4.25442	4.00945	2.95517	1.66693	4.37909	2.40864	2.1628	1.80561	2.22304	2.13328	1.49998
Cluster 2	Zm00001eb259680	7.790257586126e-169	-0.952601	0.088	0.256	1.84146108820846e-164	3.25279	2.06559	0.789386	3.18681	2.30154	2.22511	1.295	1.94519	3.00914	1.15681	0.856663	0.701089	0.729511	1.15787	1.77347
Cluster 2	Zm00001eb342430	2.76000277380165e-121	-0.959435	0.182	0.33	6.52409455671234e-117	7.0414	3.30255	2.32305	6.45491	5.57479	5.31776	6.02001	2.17773	10.474	3.49255	4.11748	3.41799	3.39948	2.07963	1.63936
Cluster 2	Zm00001eb016330	1.62947386004448e-196	-0.972916	0.163	0.361	3.85175031037315e-192	4.66861	4.25206	1.48257	5.06366	3.54436	3.54296	2.46289	1.59995	4.0463	1.76716	1.63989	1.24366	1.37135	1.83382	1.75835
Cluster 2	Zm00001eb433420	1.37278645258398e-115	-0.978457	0.208	0.353	3.24499261661801e-111	2.3846	5.24035	2.572	10.3551	17.9814	11.0278	2.05281	8.78009	2.32881	3.78724	3.60109	1.67099	12.9262	2.04211	1.76257
Cluster 2	Zm00001eb157980	9.00663705141597e-112	-0.979712	0.13	0.261	2.12898886621371e-107	2.92026	8.6079	1.23357	0.720093	0.844032	1.5026	3.15909	3.37884	2.22015	3.62796	0.913126	1.46059	0.747524	2.90061	0.567072
Cluster 2	Zm00001eb411490	5.95429993448696e-197	-0.985859	0.124	0.318	1.40747741851403e-192	3.76612	2.85239	1.15091	3.91606	2.73122	4.42169	2.66086	3.19568	4.3296	1.7068	1.09138	1.47679	1.59629	1.1438	2.71514
Cluster 2	Zm00001eb395000	3.53363062927324e-191	-0.996495	0.123	0.312	8.35279608147609e-187	4.27601	2.96857	1.07789	3.8276	2.77181	2.61437	2.39424	1.38558	3.44518	0.969952	1.09586	1.09049	1.15426	1.4995	1.09835
Cluster 2	Zm00001eb013340	6.0098615883113e-152	-1.00435	0.177	0.346	1.42061108224502e-147	5.30117	2.12498	1.95479	8.4185	6.80729	5.70895	3.16873	2.5099	6.66053	5.15026	5.15791	2.05587	7.75388	1.22102	3.11465
Cluster 2	Zm00001eb288040	7.78645813166065e-178	-1.00902	0.112	0.291	1.84056297316194e-173	3.85867	4.39888	1.01926	2.63615	1.70988	2.56992	2.48107	0.85698	3.06402	1.72187	1.18843	1.86585	0.906727	0.88408	1.22389
Cluster 2	Zm00001eb378030	1.10024105811586e-213	-1.03973	0.195	0.403	2.60074981317427e-209	6.75968	4.71512	1.96423	7.17374	4.78609	3.75006	2.95194	1.80912	5.36105	1.85713	1.9064	2.11341	1.68019	2.5541	2.12291
Cluster 2	Zm00001eb226470	3.11510816385452e-103	-1.04944	0.198	0.33	7.36349267771932e-99	5.2101	20.5841	2.56814	1.03996	1.08448	1.32921	1.76281	1.32517	4.7303	3.82848	1.18649	1.25543	1.51417	2.12819	1.58118
Cluster 2	Zm00001eb306760	1.08128564881949e-196	-1.0504	0.101	0.288	2.55594301667951e-192	3.84615	3.04507	0.903881	4.116	2.78192	2.28484	1.5617	0.835989	3.043	0.959959	0.9376	0.521652	0.914809	1.04561	1.11657
Cluster 2	Zm00001eb266370	8.11894596977052e-146	-1.05592	0.386	0.545	1.91915644833436e-141	5.50057	3.24125	6.65519	33.8613	39.0453	22.7355	6.87813	14.4144	6.70595	6.27499	77.3201	6.96939	23.662	4.01993	15.0418
Cluster 2	Zm00001eb023950	2.60400337459955e-159	-1.07066	0.101	0.263	6.15534317687842e-155	1.66874	1.05896	1.00252	8.84073	6.35199	6.13577	1.40539	4.49764	3.03506	0.596569	1.1205	1.06388	3.90964	0.467734	1.02458
Cluster 2	Zm00001eb014960	8.3151887958094e-207	-1.07311	0.086	0.276	1.96554432755343e-202	3.21067	2.86444	0.757213	3.96123	2.88484	2.16819	1.72348	0.964874	2.20921	1.07728	1.0944	0.735061	1.08906	1.07198	0.87161
Cluster 2	Zm00001eb004440	9.7263101763197e-140	-1.07753	0.113	0.263	2.29910519947845e-135	1.02866	0.968853	1.07381	8.60579	4.97636	10.612	1.81144	4.35245	1.64126	1.05841	10.7228	1.46625	3.63712	1.26657	1.50014
Cluster 2	Zm00001eb244650	8.35941072184386e-158	-1.08287	0.173	0.341	1.97599750642945e-153	6.63572	2.5015	1.68294	7.91417	3.33691	3.96171	3.16939	1.33066	6.05796	3.12296	2.29217	1.48918	1.93609	1.93797	1.10776
Cluster 2	Zm00001eb113610	5.02558923655858e-257	-1.08519	0.164	0.401	1.18794878373772e-252	5.54635	6.32884	1.62917	4.74027	3.09658	3.71746	2.64919	1.81805	5.35982	2.21274	1.91825	1.52588	2.1294	2.18838	1.67311
Cluster 2	Zm00001eb431760	7.72752479154599e-119	-1.08738	0.135	0.272	1.82663231022564e-114	1.4119	1.43698	1.23118	3.41807	12.9848	3.34685	1.04794	12.4563	1.17401	7.14027	8.88164	1.07973	20.2464	0.882049	7.0641
Cluster 2	Zm00001eb144770	2.70938828207184e-201	-1.08989	0.09	0.277	6.40445202116141e-197	4.10651	2.62713	0.816181	4.13626	2.27263	2.0258	1.51703	0.792115	2.67432	0.952911	0.829104	0.478944	0.698372	0.932353	0.69782
Cluster 2	Zm00001eb306070	2.94944966750776e-182	-1.09373	0.09	0.264	6.97190912405485e-178	3.70155	2.57066	0.807105	4.61046	2.95919	2.15496	1.54428	0.777352	2.77282	0.904356	0.714121	0.754867	0.779197	0.886609	0.635234
Cluster 2	Zm00001eb296300	3.65789827180242e-185	-1.09408	0.139	0.325	8.64653993488656e-181	6.71739	3.18687	1.35315	4.46264	3.15508	2.09347	1.92873	0.954111	4.81716	1.64939	1.15508	1.065	0.712601	1.75495	1.14986
Cluster 2	Zm00001eb346330	8.95745233411267e-269	-1.09628	0.228	0.463	2.11736258273755e-264	6.51609	6.70377	2.20456	8.49575	5.28607	5.35429	2.73453	3.46104	4.79596	3.57912	2.82224	1.92086	2.46904	2.76119	2.91724
Cluster 2	Zm00001eb356910	1.23526841116069e-181	-1.11325	0.115	0.295	2.91992747030164e-177	6.13329	3.11563	1.272	3.12513	2.46753	2.68163	4.11991	2.47029	6.11786	1.83672	1.86511	1.02941	1.49923	1.4315	2.07399
Cluster 2	Zm00001eb210370	1.58622129824412e-214	-1.11598	0.095	0.291	3.74950990478945e-210	4.45705	3.15644	0.859325	3.64825	1.87341	1.67176	1.89106	0.935077	3.3712	1.04773	0.886274	0.87337	0.94942	0.986773	0.986562
Cluster 2	Zm00001eb388670	1.74142998530967e-202	-1.11868	0.167	0.366	4.11639219927501e-198	6.97367	3.46093	1.87093	5.51796	6.97894	4.92259	5.76729	2.82495	6.07588	2.11679	2.38476	3.0693	6.93819	1.61153	1.88924
Cluster 2	Zm00001eb089010	2.16080061475354e-167	-1.12897	0.133	0.305	5.10770049315441e-163	5.47045	2.2902	1.42935	5.4777	5.54536	3.57167	3.66461	1.73459	6.42426	3.81977	4.76744	2.2815	5.11331	2.70531	2.35718
Cluster 2	Zm00001eb092540	1.92817095105946e-140	-1.14061	0.11	0.258	4.55781049411435e-136	1.31371	1.06907	1.03292	12.7242	7.56954	6.419	1.2416	1.26355	1.24524	0.940051	1.09294	1.08938	0.843929	1.07431	1.28666
Cluster 2	Zm00001eb379480	7.12970289012657e-239	-1.141	0.14	0.358	1.68531916916812e-234	4.68988	6.72733	1.29496	4.20801	2.61546	3.08854	1.83891	1.0581	3.51368	2.27347	1.10588	0.800476	1.57838	1.06824	1.41917
Cluster 2	Zm00001eb134700	1.53858918074096e-236	-1.14919	0.189	0.406	3.63691710543547e-232	9.5297	6.17539	1.86666	2.31196	2.10748	1.72842	5.6915	1.23702	5.74381	2.08305	1.24813	1.5007	1.58731	2.01623	1.52525
Cluster 2	Zm00001eb260410	1.53414026319882e-211	-1.18513	0.098	0.291	3.62640075414937e-207	5.50117	3.48934	0.892353	2.52382	1.65821	1.81793	2.06666	0.909014	4.88139	0.961256	0.708186	0.988651	0.733022	1.3332	0.851847
Cluster 2	Zm00001eb217230	3.52932175386953e-277	-1.21459	0.114	0.351	8.34261076179678e-273	4.8424	4.40967	1.04594	4.48736	2.69947	3.19983	2.55031	1.16416	4.053	1.55153	1.12954	1.16253	1.1133	1.23046	1.04485
Cluster 2	Zm00001eb329710	0	-1.21658	0.23	0.485	0	8.69375	6.78683	2.31977	6.5789	4.49638	7.49222	4.87466	3.40824	10.258	5.48041	3.34844	1.90111	3.98946	1.98965	2.66572
Cluster 2	Zm00001eb244840	5.7993198799576e-244	-1.224	0.073	0.279	1.37084323322438e-239	3.54767	3.05183	0.613721	3.69194	2.30259	2.26078	1.93407	0.589399	3.34292	0.99933	0.670016	0.478224	0.774765	1.08379	0.510679
Cluster 2	Zm00001eb299990	2.50071705051765e-190	-1.2268	0.098	0.279	5.91119496401362e-186	6.42484	2.71839	0.975711	3.37622	2.27617	1.99179	2.12393	0.94337	5.35307	0.930719	0.806999	0.78961	1.10797	1.40702	1.14222
Cluster 2	Zm00001eb329980	1.08624717136735e-253	-1.22818	0.098	0.316	2.56767106367815e-249	3.15416	1.8712	0.861312	7.50288	6.05365	3.74932	1.77229	2.27432	2.57858	0.941908	1.02203	0.678084	2.37064	0.831274	1.50771
Cluster 2	Zm00001eb215370	7.03026141349362e-237	-1.23444	0.078	0.282	1.66181319292162e-232	3.58479	3.47785	0.6967	3.96001	2.93482	2.53711	1.88504	0.829779	3.57781	1.1534	0.972116	0.57103	1.10266	0.751132	0.731163
Cluster 2	Zm00001eb003490	5.16016543299022e-125	-1.23828	0.113	0.25	1.21975990505023e-120	1.8048	13.4124	1.09968	1.51955	0.932293	2.41347	1.44278	1.53795	2.04924	3.03692	1.24386	0.646462	1.59589	1.99754	0.975232
Cluster 2	Zm00001eb246340	1.3907933194904e-288	-1.24053	0.145	0.392	3.2875572486114e-284	6.79483	5.64269	1.37727	4.21348	2.87625	2.46828	2.75779	1.26332	5.42382	2.09372	1.59144	1.36021	1.83747	1.68142	1.21964
Cluster 2	Zm00001eb138650	2.98825006660145e-219	-1.2457	0.099	0.297	7.0636255074325e-215	4.47355	2.97991	0.88019	5.64923	3.15009	3.0223	1.99534	0.958753	3.84347	0.983837	0.948087	1.1466	0.941366	0.726257	0.838172
Cluster 2	Zm00001eb038930	5.43851494324649e-195	-1.25171	0.09	0.269	1.28555616228461e-190	6.11411	4.76238	0.827636	0.663016	0.631522	0.733734	2.39497	0.741997	4.62948	1.2397	0.714785	0.709512	0.983908	0.929516	0.480814
Cluster 2	Zm00001eb236900	4.15252283244442e-259	-1.25184	0.097	0.319	9.81573347133211e-255	5.00552	3.21222	0.912408	5.36	2.878	2.80774	1.502	0.768605	3.53747	1.42257	0.999192	0.91577	0.671152	0.749191	0.780631
Cluster 2	Zm00001eb204300	4.39603184245221e-232	-1.25557	0.092	0.296	1.03913400691885e-227	5.61051	2.59467	0.866885	4.46627	2.84085	2.12392	2.15205	0.7716	3.21241	0.852457	0.816692	0.862027	0.666388	1.05399	0.715269
Cluster 2	Zm00001eb149960	6.96335385940851e-259	-1.257	0.087	0.306	1.64599758528698e-254	4.59558	4.176	0.779349	3.37774	2.1562	2.02555	2.20261	0.630244	2.76976	1.19028	0.928578	0.88376	0.585191	1.05054	0.561843
Cluster 2	Zm00001eb321030	1.06752911778196e-209	-1.25738	0.075	0.26	2.52342532861301e-205	4.04369	3.41784	0.705781	4.56355	1.39393	1.50824	1.63287	0.635124	2.5096	0.599358	1.38224	0.602775	0.503484	13.0221	0.5065
Cluster 2	Zm00001eb337380	0	-1.26275	0.202	0.484	0	7.3442	7.275	2.00851	8.20442	5.82403	5.39378	3.16378	2.45974	6.13533	3.43484	2.50476	1.87968	2.91214	3.05269	2.1112
Cluster 2	Zm00001eb135090	3.68925425627203e-280	-1.27498	0.072	0.299	8.72065921097582e-276	3.83978	3.06231	0.643798	3.46682	2.10581	2.4142	4.58767	0.458537	2.2496	1.90235	0.804094	1.58624	0.468368	0.57705	0.723585
Cluster 2	Zm00001eb271010	1.06578179902857e-253	-1.27926	0.064	0.272	2.51929501654374e-249	3.75154	3.12655	0.534858	3.10483	2.11636	1.89285	1.86066	0.608123	3.25332	0.868141	0.685577	0.722325	0.576514	0.856895	0.832992
Cluster 2	Zm00001eb228330	2.07140611197471e-236	-1.285	0.065	0.263	4.89638976748581e-232	3.71726	4.85669	0.557035	1.70063	1.75324	1.51948	1.95526	0.75822	2.13741	1.17312	0.642533	0.617283	0.471388	0.863629	0.802565
Cluster 2	Zm00001eb423440	0	-1.28922	0.269	0.577	0	11.2428	9.96154	2.8346	8.59781	6.23067	6.71036	6.85822	1.85637	9.68962	3.26219	3.03698	2.92626	1.73394	2.89759	2.09199
Cluster 2	Zm00001eb054280	2.71502131962938e-238	-1.29404	0.076	0.279	6.41776739533992e-234	4.80338	3.05026	0.684138	2.47834	1.88871	1.88953	3.01223	0.786897	5.24442	2.40245	0.801738	1.02588	0.862262	1.13023	0.650358
Cluster 2	Zm00001eb321670	5.78272668485392e-281	-1.30153	0.127	0.363	1.36692093376577e-276	4.15462	4.38607	1.1797	9.18892	5.04477	4.98592	1.64238	1.44618	3.01125	1.51918	1.54908	1.0531	0.987858	1.63381	1.28435
Cluster 2	Zm00001eb257910	1.13595033301799e-208	-1.3052	0.082	0.266	2.68515939718792e-204	6.41928	4.26958	0.738934	0.52914	0.452998	0.648514	2.1293	0.735391	5.10297	0.961922	0.567849	0.622047	0.605697	0.922331	0.830231
Cluster 2	Zm00001eb421860	7.20673245579978e-213	-1.30541	0.071	0.257	1.70352741790195e-208	5.85673	3.62172	0.651839	1.25938	0.922923	0.993303	1.62496	0.673028	4.04057	1.01219	0.510364	0.396679	0.692606	0.890583	0.744295
Cluster 2	Zm00001eb371820	2.03877756469851e-237	-1.32201	0.174	0.388	4.81926240743434e-233	9.42574	6.44386	1.8254	3.71712	2.64621	4.87199	5.09028	1.88085	11.8118	2.84297	1.95379	2.99989	1.87716	1.80401	2.00869
Cluster 2	Zm00001eb347150	4.01853993545745e-298	-1.32264	0.091	0.333	9.49902469943431e-294	4.95216	3.74855	0.818656	4.4367	2.69345	2.5696	2.45549	0.887724	3.60206	1.04012	0.83793	1.01088	0.829892	1.64236	0.97361
Cluster 2	Zm00001eb364620	1.62883885744432e-228	-1.33142	0.095	0.297	3.85024929122688e-224	7.46846	3.85381	0.92969	2.08372	1.41254	1.11304	2.47115	0.734321	4.72167	0.897359	0.725948	0.75035	1.04255	1.4034	1.02599
Cluster 2	Zm00001eb378210	5.36924042389261e-301	-1.33244	0.237	0.479	1.26918105139974e-296	7.7982	4.99821	2.52153	14.3854	11.8916	9.66913	5.91404	4.40468	9.25361	3.38125	3.9307	2.25719	7.64425	3.22939	3.17996
Cluster 2	Zm00001eb339490	2.94071562414676e-249	-1.33603	0.084	0.295	6.95126359235812e-245	5.37392	2.1492	0.782344	5.74326	2.81324	2.25365	1.89596	0.798913	4.49329	0.878281	0.685475	0.507945	0.61183	0.926751	1.16551
Cluster 2	Zm00001eb150510	0	-1.342	0.115	0.381	0	6.11895	4.33205	1.10044	4.45847	3.08401	3.78732	3.77977	1.1383	5.71374	2.15597	1.2539	1.39551	1.31359	1.36093	0.855202
Cluster 2	Zm00001eb389820	1.09996283558835e-236	-1.34505	0.078	0.28	2.60009215076374e-232	2.20659	4.10668	0.687025	4.98392	5.57344	5.35255	1.9659	1.95927	2.83065	1.07465	1.89428	0.711846	4.82783	0.864681	0.912443
Cluster 2	Zm00001eb257660	1.11832947554352e-244	-1.36071	0.09	0.299	2.64350721428976e-240	4.72856	2.61702	0.842041	8.6771	3.11748	2.21981	1.45962	0.766809	2.73708	0.897886	0.778266	0.664395	0.584648	0.969724	0.852481
Cluster 2	Zm00001eb135110	0	-1.36128	0.204	0.513	0	8.74697	6.93588	2.0758	7.9108	5.00501	5.97837	10.1972	1.88773	5.7129	4.55908	1.95366	4.63507	1.60787	1.28686	1.46941
Cluster 2	Zm00001eb340780	4.40350519984193e-250	-1.36704	0.062	0.267	1.04090055913864e-245	4.74527	3.43622	0.556245	2.98213	1.56037	1.65401	1.67401	0.61314	3.65302	1.21599	0.582421	0.421028	0.373866	0.525233	0.660512
Cluster 2	Zm00001eb334110	5.4922140238116e-246	-1.38923	0.064	0.266	1.29824955094859e-241	5.55821	4.34054	0.554678	1.17318	0.843372	0.795327	1.72322	0.478007	3.91324	0.606525	0.410159	0.394865	0.333412	0.71226	0.660174
Cluster 2	Zm00001eb146510	3.19952089299773e-219	-1.39024	0.066	0.252	7.56302748686803e-215	6.66334	2.72786	0.624205	1.7618	0.873377	1.00362	1.68239	0.639779	5.16439	1.11427	0.461654	0.402939	0.660806	1.078	0.445123
Cluster 2	Zm00001eb304830	0	-1.39087	0.197	0.479	0	8.02629	12.6923	2.04307	3.54462	3.50007	3.95988	5.95132	5.81864	6.78207	2.93787	3.4975	2.03457	2.441	6.95875	2.12315
Cluster 2	Zm00001eb080840	1.84346949533106e-299	-1.39202	0.131	0.378	4.35759319306356e-295	5.80827	3.14342	1.32073	11.8024	6.13947	4.47489	2.21752	1.17421	4.47068	1.45602	1.27083	1.18317	1.26199	1.37494	1.44372
Cluster 2	Zm00001eb250240	8.87028419356462e-242	-1.41085	0.081	0.284	2.0967577776748e-237	5.65861	6.63826	0.724933	0.663305	0.600191	0.713803	3.31729	0.688887	4.11449	0.739664	0.688385	0.569217	0.740627	1.08144	0.827649
Cluster 2	Zm00001eb127000	2.8269946496002e-303	-1.4141	0.132	0.379	6.68244995272496e-299	7.1554	4.26327	1.29251	5.71716	5.62974	4.01383	5.52492	1.69762	5.71336	1.44516	1.62088	1.9172	1.64719	1.54549	1.46724
Cluster 2	Zm00001eb140540	5.24324941497748e-169	-1.4173	0.131	0.297	1.23939929671238e-164	1.88964	1.45957	1.30397	20.0243	12.4093	7.4618	1.29429	1.59075	1.42318	1.09037	1.33458	1.02241	1.32296	1.6923	1.69269
Cluster 2	Zm00001eb171230	1.64606681446051e-301	-1.42005	0.127	0.375	3.89097273602176e-297	8.98693	5.72573	1.27169	2.46183	1.97224	2.10846	4.10537	1.29683	7.56331	1.51278	0.998392	1.15881	1.40491	1.76964	1.48564
Cluster 2	Zm00001eb002270	5.57803762895923e-255	-1.43297	0.113	0.333	1.31853653473338e-250	10.1711	4.12466	1.18552	2.12022	1.4384	1.48771	3.17817	1.21103	6.67503	1.18866	0.946408	0.980447	1.3351	1.50818	1.17435
Cluster 2	Zm00001eb287740	0	-1.43323	0.104	0.355	0	7.18136	4.53807	0.95118	3.4108	2.45856	2.23599	3.30145	1.08978	3.89581	1.12499	0.987123	0.899229	1.0074	1.25221	1.30624
Cluster 2	Zm00001eb287600	2.4234989299335e-275	-1.43364	0.243	0.471	5.72866677057681e-271	7.88808	3.11789	2.71453	21.2945	14.0463	9.99133	5.26546	16.7494	3.8394	3.43055	4.59071	2.48181	4.55621	4.99896	7.67521
Cluster 2	Zm00001eb384110	1.50078102817846e-282	-1.43667	0.095	0.325	3.54754619440825e-278	3.63803	2.74217	0.839703	7.01487	6.48172	6.82174	1.80817	1.18155	8.27108	1.10932	1.8249	1.30067	1.29813	1.08002	1.48778
Cluster 2	Zm00001eb404120	0	-1.45225	0.102	0.349	0	4.06351	2.24381	0.93641	10.7556	7.12859	4.46712	2.15284	1.29121	3.57803	1.45056	1.52638	0.744615	2.5598	1.17977	0.92795
Cluster 2	Zm00001eb408010	1.37639596593225e-179	-1.45934	0.115	0.286	3.25352478427064e-175	1.45637	1.11978	1.1186	18.3503	14.1948	7.48735	1.36957	1.11512	1.4427	1.02567	1.31902	1.10589	1.10889	1.27932	1.21268
Cluster 2	Zm00001eb184710	8.00435176297147e-212	-1.4674	0.099	0.29	1.8920686697312e-207	6.02006	2.69494	0.994933	1.45546	1.31482	1.68854	25.0412	1.23229	3.96622	1.18341	1.55651	5.45541	1.03877	1.35267	1.44403
Cluster 2	Zm00001eb005330	0	-1.46941	0.13	0.394	0	5.59959	2.77874	1.23829	12.4316	7.05945	5.6157	2.55355	1.27207	3.97565	2.0076	1.43425	1.13838	1.15589	1.31549	1.65783
Cluster 2	Zm00001eb068620	0	-1.50442	0.072	0.324	0	4.81602	3.69469	0.628855	5.66207	2.98724	2.8358	1.80776	0.794591	3.43063	0.837689	0.605685	0.60517	0.795988	0.76378	0.86991
Cluster 2	Zm00001eb254450	0	-1.50544	0.09	0.355	0	4.83472	5.74458	0.808873	5.542	3.40599	3.70727	1.96137	0.81596	3.63397	1.31315	1.00484	0.872766	0.814689	0.947015	0.980111
Cluster 2	Zm00001eb184730	4.40751404776738e-171	-1.51166	0.095	0.258	1.04184817061125e-166	7.39449	2.62246	1.0168	0.790846	0.699394	0.876143	25.7336	0.989438	3.85843	1.25449	0.935578	6.13495	0.747721	0.986789	1.04614
Cluster 2	Zm00001eb286120	3.86577499538645e-209	-1.51317	0.08	0.265	9.13791893409449e-205	3.27091	3.64905	0.739599	8.25897	3.21738	6.59644	1.62843	2.32005	2.4347	1.08151	6.30752	0.63499	3.34619	0.769799	3.06599
Cluster 2	Zm00001eb405380	2.70961764008705e-249	-1.52428	0.118	0.332	6.40499417763778e-245	10.8727	6.25729	1.20298	1.58857	0.809616	1.11574	2.25308	1.1277	6.84992	1.22362	0.951992	0.995398	1.01747	1.7742	0.917629
Cluster 2	Zm00001eb386660	3.84403720805892e-261	-1.54566	0.087	0.3	9.08653515240968e-257	8.75452	4.54747	0.786413	0.786767	0.68297	0.884593	2.60195	0.704964	7.11198	0.792247	0.735374	0.720009	0.889067	1.36116	0.695556
Cluster 2	Zm00001eb121470	4.96019606255893e-165	-1.55213	0.15	0.312	1.17249114526768e-160	1.76521	1.22933	1.54016	28.0264	15.3827	8.74235	1.43396	1.60124	1.49952	1.09422	1.49942	1.1825	1.76306	1.7501	1.39812
Cluster 2	Zm00001eb118870	0	-1.56236	0.077	0.338	0	5.33913	3.77017	0.662572	6.26959	3.3824	3.04554	1.88929	0.712411	3.60232	0.731549	0.568332	0.518225	0.679189	0.540671	0.883797
Cluster 2	Zm00001eb383680	3.05287448084295e-263	-1.5795	0.183	0.402	7.21638469781657e-259	17.634	7.21424	2.06452	1.98496	1.77392	1.90267	5.18712	2.06536	10.9106	2.03885	1.71346	1.56214	2.51371	3.03242	2.28154
Cluster 2	Zm00001eb223050	1.95308088959344e-283	-1.59138	0.055	0.274	4.61669260682097e-279	6.38743	4.41987	0.499446	0.573869	0.414188	0.778447	4.47802	0.544576	3.17429	5.043	0.86313	0.569579	0.554269	0.582875	0.410867
Cluster 2	Zm00001eb300130	0	-1.5932	0.12	0.379	0	3.45887	2.29698	1.14551	17.3396	10.0159	8.5327	2.85504	1.22794	3.10934	1.62909	1.46559	1.45392	1.54336	1.09967	1.46293
Cluster 2	Zm00001eb158810	6.49098090080609e-167	-1.60696	0.125	0.286	1.53433806533254e-162	15.1878	3.93772	1.33004	0.910317	0.719117	0.922108	2.50234	0.802469	7.15698	1.10733	0.883495	0.762632	0.637563	3.94721	1.88147
Cluster 2	Zm00001eb028190	0	-1.60752	0.089	0.388	0	5.64872	5.03008	0.777808	5.98225	4.20656	3.68182	2.7754	0.80978	4.53912	1.38375	0.798424	0.644307	0.556823	0.999101	0.841705
Cluster 2	Zm00001eb019720	0	-1.61906	0.101	0.397	0	7.02674	5.26318	0.966083	7.06267	4.00932	3.75921	2.50987	0.925628	5.36932	1.23785	1.03499	0.735994	0.797272	0.972409	1.03957
Cluster 2	Zm00001eb099850	0	-1.62433	0.147	0.467	0	7.66223	6.60714	1.37635	10.7131	5.91484	5.24017	3.20414	1.44117	5.31364	1.99744	1.4763	0.972613	1.70636	1.83011	1.97801
Cluster 2	Zm00001eb207550	8.85171296705536e-150	-1.69089	0.17	0.33	2.09236791115255e-145	14.7033	10.4383	2.12229	2.18112	1.99101	2.02494	10.2299	2.23739	8.98133	1.99044	4.48476	2.08367	1.84019	91.2186	1.92109
Cluster 2	Zm00001eb142440	0	-1.69527	0.092	0.395	0	4.80085	4.39981	0.840595	10.518	7.62344	5.87479	1.96784	1.00526	3.13928	1.01977	1.486	0.880116	2.10517	1.0826	0.911368
Cluster 2	Zm00001eb032620	0	-1.72647	0.164	0.514	0	10.9836	7.28672	1.68478	10.6305	7.22368	6.16182	5.08858	2.56086	8.39953	1.90303	1.91684	1.40202	2.04145	1.94897	3.99395
Cluster 2	Zm00001eb273380	0	-1.74594	0.347	0.725	0	30.1751	20.4233	4.62492	10.9682	7.99521	7.58482	14.6361	4.83507	22.9469	6.5308	4.43027	5.51016	5.24068	5.2007	4.61091
Cluster 2	Zm00001eb290370	4.64507440156025e-172	-1.77716	0.131	0.294	1.09800268704081e-167	7.79866	13.7772	1.80685	5.02901	3.94929	13.4143	8.86672	2.05349	29.0112	4.79965	3.33145	2.38745	2.18226	1.59098	1.71246
Cluster 2	Zm00001eb011080	2.56870389352675e-196	-1.82027	0.128	0.308	6.07190226351854e-192	2.00811	1.3124	1.31297	30.3329	17.9958	6.97177	1.7079	5.94009	1.66427	1.2595	1.59218	1.30129	1.85295	2.0362	1.61711
Cluster 2	Zm00001eb278140	0	-1.85037	0.123	0.445	0	4.0232	3.73917	1.18388	18.4519	12.7196	15.9934	2.77114	3.33354	4.33421	2.43008	2.14263	1.33955	2.49817	1.34236	1.79407
Cluster 2	Zm00001eb412420	0	-1.85641	0.147	0.492	0	8.08983	5.99902	1.43162	17.471	11.5131	8.17708	2.8988	1.51584	5.98601	1.82868	1.68561	1.1884	1.58954	1.53179	1.83873
Cluster 2	Zm00001eb051950	0	-1.85824	0.14	0.515	0	10.8813	8.22046	1.34599	8.35425	5.32417	5.29079	5.78867	1.37947	7.2018	3.5803	1.47196	1.34022	1.43657	2.01749	1.4338
Cluster 2	Zm00001eb005460	1.01743557968435e-207	-1.86861	0.188	0.383	2.40501422325787e-203	3.78592	4.36236	2.1281	8.80694	2.2291	13.1615	6.09506	88.9859	4.06358	7.29949	30.76	2.67505	2.81714	2.92026	62.7987
Cluster 2	Zm00001eb432020	0	-1.90332	0.173	0.551	0	11.5297	7.45514	1.67888	16.2479	9.10991	8.03715	5.01235	1.89368	8.35341	2.18	1.54119	1.4947	2.01455	1.97825	1.89995
Cluster 2	Zm00001eb206040	0	-1.93793	0.177	0.426	0	13.4176	27.2814	2.2192	1.77507	2.01173	3.10126	7.5355	2.5329	16.6643	6.10319	2.00331	3.24463	2.32495	2.27716	2.05687
Cluster 2	Zm00001eb072510	8.39068874005485e-229	-2.01622	0.07	0.258	1.98339100437417e-224	0.782452	0.952107	0.681463	21.748	14.0363	19.5483	0.711459	1.7474	0.960277	0.633877	3.82088	0.637673	5.98065	0.937613	0.885584
Cluster 2	Zm00001eb177670	0	-2.07966	0.213	0.556	0	13.7342	8.89595	2.30668	33.3128	14.0303	12.8866	4.81968	1.97095	10.2152	3.23767	1.88512	1.69426	1.84091	2.29649	1.77338
Cluster 2	Zm00001eb231250	0	-2.1056	0.17	0.507	0	12.6592	22.9167	2.16302	9.86986	11.5831	7.49211	2.87592	14.474	13.7424	8.7605	3.44475	1.79751	5.43143	2.94184	2.55497
Cluster 2	Zm00001eb306000	0	-2.18545	0.166	0.621	0	14.428	11.0642	1.74105	18.4597	10.95	10.6498	7.66592	1.93098	11.9199	2.73789	1.82625	1.7816	1.94047	2.91949	1.93895
Cluster 2	Zm00001eb405770	0	-2.21237	0.287	0.732	0	18.0614	13.6316	3.48792	44.0063	30.072	24.9389	15.1387	5.0725	14.337	6.76454	5.75201	4.61983	5.87478	3.43049	25.3109
Cluster 2	Zm00001eb287770	0	-2.37559	0.462	0.844	0	76.6758	68.6536	8.31542	29.1657	20.1768	18.926	32.9736	8.07597	44.5719	9.86191	8.04738	7.12097	8.69147	10.9869	9.51551
Cluster 2	Zm00001eb053420	1.40399748479605e-271	-2.38256	0.185	0.406	3.3187692545609e-267	3.10733	2.51007	2.05129	48.3839	83.2121	11.6237	2.71749	2.57264	2.9809	1.86062	2.33439	2.15765	4.56975	2.65418	2.39487
Cluster 3	Zm00001eb121470	0	2.91021	0.888	0.212	0	1.76521	1.22933	1.54016	28.0264	15.3827	8.74235	1.43396	1.60124	1.49952	1.09422	1.49942	1.1825	1.76306	1.7501	1.39812
Cluster 3	Zm00001eb011080	0	2.88816	0.825	0.213	0	2.00811	1.3124	1.31297	30.3329	17.9958	6.97177	1.7079	5.94009	1.66427	1.2595	1.59218	1.30129	1.85295	2.0362	1.61711
Cluster 3	Zm00001eb114370	0	2.62285	0.532	0.144	0	1.0631	0.860444	1.0635	16.4166	2.29838	8.13127	0.982362	4.70957	0.932545	0.987109	6.82862	1.12289	1.27359	0.862902	2.5423
Cluster 3	Zm00001eb147750	0	2.58966	0.741	0.125	0	0.80225	0.722943	0.622809	13.1252	6.4009	5.28211	0.536678	0.630817	0.679833	0.756085	0.673762	0.60975	0.589293	0.408107	0.549847
Cluster 3	Zm00001eb140540	0	2.54045	0.812	0.204	0	1.88964	1.45957	1.30397	20.0243	12.4093	7.4618	1.29429	1.59075	1.42318	1.09037	1.33458	1.02241	1.32296	1.6923	1.69269
Cluster 3	Zm00001eb072510	0	2.53108	0.772	0.162	0	0.782452	0.952107	0.681463	21.748	14.0363	19.5483	0.711459	1.7474	0.960277	0.633877	3.82088	0.637673	5.98065	0.937613	0.885584
Cluster 3	Zm00001eb033390	0	2.47826	0.576	0.073	0	0.375377	0.247186	0.390459	8.80441	5.21431	2.01911	0.266446	0.373631	0.209033	0.221647	0.496577	0.195163	0.794184	0.408693	0.335956
Cluster 3	Zm00001eb408010	0	2.47258	0.812	0.191	0	1.45637	1.11978	1.1186	18.3503	14.1948	7.48735	1.36957	1.11512	1.4427	1.02567	1.31902	1.10589	1.10889	1.27932	1.21268
Cluster 3	Zm00001eb164390	0	2.36583	0.597	0.098	0	0.789048	0.538558	0.483677	9.46709	5.53715	2.13622	0.564367	0.499248	0.594679	0.457002	0.622631	0.425737	0.742017	0.3876	0.461058
Cluster 3	Zm00001eb053420	0	2.36434	0.91	0.307	0	3.10733	2.51007	2.05129	48.3839	83.2121	11.6237	2.71749	2.57264	2.9809	1.86062	2.33439	2.15765	4.56975	2.65418	2.39487
Cluster 3	Zm00001eb092540	0	2.24485	0.742	0.172	0	1.31371	1.06907	1.03292	12.7242	7.56954	6.419	1.2416	1.26355	1.24524	0.940051	1.09294	1.08938	0.843929	1.07431	1.28666
Cluster 3	Zm00001eb197410	0	2.14173	0.548	0.083	0	0.543963	0.50268	0.476553	7.00911	2.61492	3.49595	0.437112	0.478469	0.522443	0.483678	0.603425	0.345103	0.375116	0.553119	0.445137
Cluster 3	Zm00001eb300130	0	2.10402	0.837	0.28	0	3.45887	2.29698	1.14551	17.3396	10.0159	8.5327	2.85504	1.22794	3.10934	1.62909	1.46559	1.45392	1.54336	1.09967	1.46293
Cluster 3	Zm00001eb041120	0	1.93283	0.529	0.124	0	0.669577	0.554771	0.670188	9.92937	4.09698	8.77932	5.27327	0.962901	0.821277	0.501906	9.20011	1.8371	0.908984	2.30101	0.693382
Cluster 3	Zm00001eb056340	0	1.92715	0.557	0.113	0	1.03714	0.851262	0.473281	6.84947	3.3181	3.03286	0.672788	0.494952	0.830345	0.395125	0.458512	0.330779	0.313132	0.375561	0.530854
Cluster 3	Zm00001eb349810	0	1.88648	0.527	0.094	0	1.37691	0.550999	0.24875	6.09476	2.70269	1.47728	0.78367	0.243957	0.648469	0.285406	0.29015	0.147412	0.204531	0.246742	0.370492
Cluster 3	Zm00001eb144530	0	1.87437	0.663	0.18	0	1.65863	1.20878	1.06132	9.29486	6.29513	4.11979	0.829943	1.99151	0.89763	0.763992	1.17759	0.943442	0.935056	1.20481	1.09509
Cluster 3	Zm00001eb064990	0	1.84758	0.528	0.097	0	0.791987	0.731735	0.327494	5.6611	3.00073	2.15217	0.462418	0.42153	0.844117	0.282511	0.332206	0.168571	0.383307	0.321242	0.394263
Cluster 3	Zm00001eb292690	0	1.83837	0.64	0.159	0	1.29147	1.48381	0.981913	9.36761	3.50404	9.67594	1.14092	1.54286	1.56289	0.61736	1.99181	1.1738	0.799459	0.930218	1.05963
Cluster 3	Zm00001eb278140	0	1.81983	0.855	0.343	0	4.0232	3.73917	1.18388	18.4519	12.7196	15.9934	2.77114	3.33354	4.33421	2.43008	2.14263	1.33955	2.49817	1.34236	1.79407
Cluster 3	Zm00001eb177670	0	1.81881	0.881	0.464	0	13.7342	8.89595	2.30668	33.3128	14.0303	12.8866	4.81968	1.97095	10.2152	3.23767	1.88512	1.69426	1.84091	2.29649	1.77338
Cluster 3	Zm00001eb093440	0	1.76114	0.383	0.043	0	0.156035	0.133803	0.131089	3.63565	1.89482	1.91222	0.222881	0.142949	0.25061	0.106982	0.127467	0.124582	0.158146	0.201899	0.136042
Cluster 3	Zm00001eb409850	0	1.75847	0.905	0.503	0	6.38824	6.88619	5.96246	28.4589	21.0364	16.3442	4.78195	5.59264	5.86345	5.39659	5.395	4.85537	5.0929	6.16992	5.0357
Cluster 3	Zm00001eb406880	0	1.7495	0.497	0.086	0	0.386552	0.334566	0.370787	4.94534	3.40098	3.25991	0.40097	0.780641	0.26656	0.301716	0.666726	0.385565	1.10941	0.231331	0.588072
Cluster 3	Zm00001eb297490	0	1.73463	0.635	0.172	0	2.0859	0.883976	0.82409	8.02676	5.14734	3.4015	1.18249	0.949794	2.01252	0.742792	1.00511	0.702421	0.715235	1.14928	0.816821
Cluster 3	Zm00001eb275130	0	1.66564	0.509	0.166	0	2.11357	0.706498	0.799569	8.28162	7.17913	3.09513	1.06138	1.12571	1.75843	1.70221	3.37556	0.84846	3.71763	0.616908	0.903664
Cluster 3	Zm00001eb023950	0	1.64961	0.624	0.192	0	1.66874	1.05896	1.00252	8.84073	6.35199	6.13577	1.40539	4.49764	3.03506	0.596569	1.1205	1.06388	3.90964	0.467734	1.02458
Cluster 3	Zm00001eb425540	0	1.62468	0.455	0.079	0	0.614667	0.501634	0.275798	4.22788	2.63244	1.86355	0.407272	0.317413	0.632079	0.36519	0.431145	0.222136	0.336011	0.099058	0.499049
Cluster 3	Zm00001eb200910	0	1.59367	0.315	0.036	0	0.196613	0.150971	0.157062	2.95585	1.49551	1.07983	0.151415	0.148263	0.189573	0.166285	0.170475	0.0922692	0.216686	0.245901	0.122216
Cluster 3	Zm00001eb060260	0	1.59286	0.415	0.089	0	0.43603	0.326076	0.415822	5.1394	0.827498	6.45629	0.673031	1.28525	1.04176	1.13886	6.52137	0.497898	0.851754	0.246789	0.506592
Cluster 3	Zm00001eb287600	0	1.57419	0.798	0.394	0	7.88808	3.11789	2.71453	21.2945	14.0463	9.99133	5.26546	16.7494	3.8394	3.43055	4.59071	2.48181	4.55621	4.99896	7.67521
Cluster 3	Zm00001eb404120	0	1.5725	0.711	0.266	0	4.06351	2.24381	0.93641	10.7556	7.12859	4.46712	2.15284	1.29121	3.57803	1.45056	1.52638	0.744615	2.5598	1.17977	0.92795
Cluster 3	Zm00001eb405770	0	1.56433	0.965	0.636	0	18.0614	13.6316	3.48792	44.0063	30.072	24.9389	15.1387	5.0725	14.337	6.76454	5.75201	4.61983	5.87478	3.43049	25.3109
Cluster 3	Zm00001eb125400	0	1.55701	0.435	0.098	0	0.293191	0.239289	0.254778	5.21261	6.5948	4.71877	0.431535	1.2468	0.416144	0.224012	1.49121	0.512758	5.84876	0.0925087	0.53731
Cluster 3	Zm00001eb066520	0	1.55175	0.444	0.087	0	0.837894	0.597675	0.303006	4.10685	2.07876	1.63086	0.469752	0.543955	0.521504	0.360508	0.361132	0.166813	0.341999	0.395801	0.280253
Cluster 3	Zm00001eb253390	0	1.5433	0.567	0.151	0	0.745688	0.56857	0.523609	6.93148	4.63373	5.53717	0.773345	10.2171	0.858619	0.592763	1.52593	0.673504	3.0879	1.00349	2.63802
Cluster 3	Zm00001eb307100	0	1.54271	0.401	0.086	0	0.380203	0.312783	0.296422	4.51776	1.47152	4.61016	0.396569	3.34025	0.419506	0.390051	3.25392	0.209654	0.442924	0.263557	2.34233
Cluster 3	Zm00001eb083840	0	1.53199	0.379	0.062	0	0.38554	0.251289	0.208699	3.4028	2.77593	1.25649	0.209593	0.278505	0.470181	0.192378	0.307954	0.229803	0.706957	0.299884	0.163356
Cluster 3	Zm00001eb373150	0	1.53012	0.351	0.058	0	0.305505	0.259645	0.239074	3.35375	2.0709	2.16008	0.264855	0.326069	0.357678	0.201822	0.258141	0.237634	0.413048	0.268497	0.502627
Cluster 3	Zm00001eb005330	0	1.52656	0.737	0.31	0	5.59959	2.77874	1.23829	12.4316	7.05945	5.6157	2.55355	1.27207	3.97565	2.0076	1.43425	1.13838	1.15589	1.31549	1.65783
Cluster 3	Zm00001eb261910	0	1.52449	0.34	0.039	0	0.186514	0.130902	0.139229	2.75296	1.60466	1.04539	0.174305	0.149947	0.150677	0.2099	0.148752	0.08582	0.0973652	0.086659	0.134061
Cluster 3	Zm00001eb004440	0	1.52108	0.619	0.194	0	1.02866	0.968853	1.07381	8.60579	4.97636	10.612	1.81144	4.35245	1.64126	1.05841	10.7228	1.46625	3.63712	1.26657	1.50014
Cluster 3	Zm00001eb266370	0	1.51515	0.899	0.475	0	5.50057	3.24125	6.65519	33.8613	39.0453	22.7355	6.87813	14.4144	6.70595	6.27499	77.3201	6.96939	23.662	4.01993	15.0418
Cluster 3	Zm00001eb011940	0	1.51432	0.39	0.068	0	0.482179	0.475295	0.171544	3.46276	2.18366	1.76418	0.277108	0.195228	0.378309	0.279152	0.17298	0.138696	0.120371	0.110061	0.152886
Cluster 3	Zm00001eb251520	0	1.50138	0.317	0.039	0	0.185278	0.166223	0.149336	2.69633	1.40186	1.05456	0.170055	0.180833	0.183782	0.175253	0.243267	0.0899643	0.108315	0.214852	0.299364
Cluster 3	Zm00001eb254540	0	1.49665	0.355	0.101	0	0.459214	0.369536	0.798005	6.07066	6.09725	8.51267	0.536306	1.0799	0.657666	0.60188	1.37086	2.4362	1.14039	0.473224	8.40337
Cluster 3	Zm00001eb308980	0	1.4883	0.408	0.074	0	0.536394	0.255	0.235942	3.61432	3.01278	2.04926	0.35234	0.328651	0.53365	0.24074	0.368471	0.380145	0.244745	0.187951	0.238725
Cluster 3	Zm00001eb075370	0	1.48655	0.542	0.152	0	1.48137	1.23125	0.480709	5.80349	4.77566	3.45468	0.741471	0.45122	1.20867	0.569166	0.728639	0.457622	0.69974	0.678737	0.412435
Cluster 3	Zm00001eb412420	0	1.48541	0.836	0.397	0	8.08983	5.99902	1.43162	17.471	11.5131	8.17708	2.8988	1.51584	5.98601	1.82868	1.68561	1.1884	1.58954	1.53179	1.83873
Cluster 3	Zm00001eb071550	0	1.48349	0.528	0.183	0	0.956247	1.55595	1.66849	11.1257	15.4256	15.2124	0.605995	5.73506	0.920266	1.06532	3.65882	0.917385	6.44681	1.31938	5.53336
Cluster 3	Zm00001eb080840	0	1.46055	0.706	0.299	0	5.80827	3.14342	1.32073	11.8024	6.13947	4.47489	2.21752	1.17421	4.47068	1.45602	1.27083	1.18317	1.26199	1.37494	1.44372
Cluster 3	Zm00001eb100140	0	1.45149	0.454	0.104	0	1.07419	0.64263	0.385845	4.3002	2.47146	2.33523	0.66902	0.48753	1.06079	0.426144	0.455376	0.548155	0.502903	0.227359	0.301925
Cluster 3	Zm00001eb351390	0	1.44157	0.545	0.155	0	1.35047	1.82291	0.566116	5.6502	3.67745	3.16312	1.01666	0.693523	1.34769	0.624846	0.608166	0.47523	0.292839	0.328896	0.755276
Cluster 3	Zm00001eb112750	0	1.4303	0.465	0.108	0	0.52046	0.376593	0.320919	5.07279	2.87445	1.50069	0.503935	7.52979	0.553372	0.24354	7.18553	0.338105	5.23749	0.486744	4.03918
Cluster 3	Zm00001eb009090	0	1.42917	0.439	0.11	0	0.635939	0.455077	0.492326	4.82114	6.29292	1.94091	1.36258	2.04244	0.91557	0.396035	0.543617	1.33643	1.03123	0.879661	0.65575
Cluster 3	Zm00001eb223950	0	1.41222	0.509	0.16	0	0.73493	0.881113	1.08454	6.30901	4.08503	8.94742	1.13708	3.5753	1.23107	0.80533	2.03463	1.52161	1.78961	1.4487	0.898281
Cluster 3	Zm00001eb257660	0	1.40499	0.583	0.231	0	4.72856	2.61702	0.842041	8.6771	3.11748	2.21981	1.45962	0.766809	2.73708	0.897886	0.778266	0.664395	0.584648	0.969724	0.852481
Cluster 3	Zm00001eb298440	0	1.40494	0.494	0.153	0	1.98013	1.54584	0.614408	5.44716	2.28775	1.84914	1.20783	0.584109	1.22443	0.755248	0.628014	0.542983	0.600017	0.79278	0.375333
Cluster 3	Zm00001eb013360	0	1.3946	0.582	0.253	0	2.54605	2.7415	5.48325	14.4719	11.8164	17.3497	4.01633	1.46578	4.15363	5.70049	11.0138	3.63897	4.05724	1.0138	1.159
Cluster 3	Zm00001eb191350	0	1.35355	0.332	0.081	0	0.802182	0.445216	0.252689	3.59315	1.67756	3.53822	0.84373	0.316816	0.682483	0.305714	0.612512	0.32848	0.40101	0.184939	0.3016
Cluster 3	Zm00001eb255850	0	1.34934	0.494	0.148	0	2.03134	1.24764	0.466919	5.16473	2.86937	2.76342	0.746673	0.478974	1.47536	0.524565	0.381247	0.284567	0.508851	0.525291	0.628901
Cluster 3	Zm00001eb002510	0	1.34523	0.376	0.093	0	1.14055	0.512553	0.372293	3.72037	2.12173	1.48011	0.600357	0.550584	1.1608	0.374868	0.461778	0.375314	0.659288	0.109841	0.356121
Cluster 3	Zm00001eb053230	0	1.33083	0.326	0.062	0	0.542501	0.554819	0.295752	2.79184	1.34535	0.691872	0.324297	0.242558	0.361787	0.276484	0.272921	0.204061	0.223561	0.121342	0.332396
Cluster 3	Zm00001eb280210	0	1.32588	0.308	0.056	0	0.299394	0.216386	0.18035	2.72974	2.03005	1.53023	0.19795	1.13864	0.213257	0.227217	0.677854	0.135751	0.395615	0.224056	0.326392
Cluster 3	Zm00001eb142440	0	1.31624	0.71	0.309	0	4.80085	4.39981	0.840595	10.518	7.62344	5.87479	1.96784	1.00526	3.13928	1.01977	1.486	0.880116	2.10517	1.0826	0.911368
Cluster 3	Zm00001eb434990	0	1.31224	0.394	0.112	0	0.737274	1.11873	0.59555	4.16596	3.40184	3.29741	0.684848	0.542315	0.654939	0.563445	0.62363	0.524922	0.501378	0.68583	0.519324
Cluster 3	Zm00001eb159720	0	1.30965	0.294	0.044	0	0.288932	0.231352	0.119123	2.33731	1.63833	0.710428	0.193776	0.292509	0.227281	0.187292	0.104909	0.132398	0.194554	0.074973	0.278114
Cluster 3	Zm00001eb431240	0	1.30782	0.5	0.154	0	1.80931	1.08773	0.528092	4.97146	3.13255	2.93854	0.914878	0.978214	1.30703	0.71646	0.679128	0.380512	0.734589	0.95103	0.986001
Cluster 3	Zm00001eb329980	0	1.30234	0.624	0.243	0	3.15416	1.8712	0.861312	7.50288	6.05365	3.74932	1.77229	2.27432	2.57858	0.941908	1.02203	0.678084	2.37064	0.831274	1.50771
Cluster 3	Zm00001eb256330	0	1.29776	0.342	0.083	0	0.737429	0.462145	0.536065	3.32066	1.97818	1.55019	0.378389	0.30841	0.397573	0.668812	2.05495	0.269035	0.648742	1.34845	0.330673
Cluster 3	Zm00001eb049190	0	1.28827	0.398	0.106	0	0.768583	0.523175	0.488936	3.83706	2.70118	4.02471	0.716736	0.779181	1.26469	0.432656	0.631908	0.364341	0.78032	0.3755	0.534656
Cluster 3	Zm00001eb321670	0	1.25469	0.671	0.288	0	4.15462	4.38607	1.1797	9.18892	5.04477	4.98592	1.64238	1.44618	3.01125	1.51918	1.54908	1.0531	0.987858	1.63381	1.28435
Cluster 3	Zm00001eb226870	0	1.24068	0.411	0.117	0	0.612675	0.338047	0.382642	4.17599	4.86273	3.29072	0.471247	2.308	0.683632	0.393206	3.44831	0.438662	7.77334	0.371315	0.711805
Cluster 3	Zm00001eb409090	0	1.23806	0.294	0.046	0	0.257655	0.213084	0.0932273	2.18618	1.82011	1.17257	0.0728311	0.138164	0.175146	0.208768	0.152176	0.0555737	0.182454	0.0638694	0.049457
Cluster 3	Zm00001eb286120	0	1.23714	0.492	0.208	0	3.27091	3.64905	0.739599	8.25897	3.21738	6.59644	1.62843	2.32005	2.4347	1.08151	6.30752	0.63499	3.34619	0.769799	3.06599
Cluster 3	Zm00001eb356550	0	1.21683	0.351	0.077	0	0.627561	0.519116	0.282871	2.8136	1.7816	1.78305	0.328393	0.420631	0.695012	0.230486	0.344078	0.175512	0.398993	0.342631	0.618154
Cluster 3	Zm00001eb059070	0	1.19315	0.427	0.124	0	1.4298	0.958226	0.331158	3.8549	3.3709	1.60401	0.698542	0.54537	1.0005	0.492521	0.513158	0.415652	0.730283	0.372723	0.335949
Cluster 3	Zm00001eb046120	0	1.19227	0.323	0.07	0	0.531045	0.352955	0.331383	2.60833	1.6929	1.3344	0.255143	0.683234	0.538658	0.398296	0.734105	0.20074	0.725891	0.456235	0.440422
Cluster 3	Zm00001eb034260	0	1.17971	0.397	0.116	0	1.57245	0.976246	0.359303	3.69395	1.87162	1.34902	0.991767	0.400451	1.35659	0.3917	0.392211	0.511938	0.478006	0.470664	0.331225
Cluster 3	Zm00001eb084160	0	1.17479	0.388	0.117	0	1.53644	0.69036	0.35185	3.64776	2.04752	1.65282	0.820579	0.593504	1.25134	0.863577	0.582319	0.403232	0.816279	0.73776	0.696349
Cluster 3	Zm00001eb098170	0	1.15564	0.307	0.073	0	0.690853	0.541872	0.135029	2.66942	1.23324	2.46542	0.454694	0.202181	1.37945	0.161665	0.133738	0.109868	0.16899	0.256717	0.187592
Cluster 3	Zm00001eb067750	0	1.15083	0.624	0.275	0	2.55807	1.35816	2.18187	9.98257	5.89805	6.824	2.64186	22.4888	1.69745	3.34122	6.03352	2.38424	4.20272	2.76644	22.8262
Cluster 3	Zm00001eb430620	0	1.12429	0.45	0.171	0	1.58744	0.886436	1.4478	4.83175	3.48662	2.57682	2.03768	1.83979	1.17197	1.39578	2.2859	1.90116	2.21423	2.33368	1.86939
Cluster 3	Zm00001eb184080	0	1.12422	0.319	0.113	0	1.16301	0.535759	0.642225	3.62904	3.04817	2.12195	1.14712	0.257582	0.715367	1.97852	1.6238	0.749922	2.45323	0.319913	0.414481
Cluster 3	Zm00001eb238460	0	1.12273	0.45	0.151	0	1.3791	2.20008	0.548869	4.2629	2.7501	2.70878	0.757698	0.499668	1.00538	0.716606	0.821035	0.44171	0.536643	0.505874	0.79118
Cluster 3	Zm00001eb009540	0	1.11084	0.38	0.151	0	1.07469	1.00857	0.714577	5.37248	6.035	8.17945	1.68945	2.6398	3.06142	1.2571	1.43896	1.42063	2.55374	0.522026	0.792037
Cluster 3	Zm00001eb016850	0	1.11005	0.448	0.194	0	2.32005	1.1667	1.77578	5.92313	5.08601	4.41294	2.58856	0.863874	2.84168	1.18415	1.35863	2.15248	1.79087	2.4177	1.03943
Cluster 3	Zm00001eb432020	0	1.10853	0.828	0.46	0	11.5297	7.45514	1.67888	16.2479	9.10991	8.03715	5.01235	1.89368	8.35341	2.18	1.54119	1.4947	2.01455	1.97825	1.89995
Cluster 3	Zm00001eb101410	0	1.0989	0.33	0.113	0	0.560061	0.538255	0.915657	3.56702	2.49469	3.36978	1.21113	1.32332	0.802832	0.919857	5.03109	0.648229	1.68598	1.51818	1.20305
Cluster 3	Zm00001eb353810	0	1.09451	0.332	0.086	0	0.689918	0.520432	0.288065	2.63369	2.34386	1.48549	0.401783	0.482961	0.554444	0.428945	0.438162	0.287929	1.10511	0.293928	0.387407
Cluster 3	Zm00001eb378210	0	1.08983	0.697	0.415	0	7.7982	4.99821	2.52153	14.3854	11.8916	9.66913	5.91404	4.40468	9.25361	3.38125	3.9307	2.25719	7.64425	3.22939	3.17996
Cluster 3	Zm00001eb055860	0	1.07392	0.351	0.112	0	1.04771	0.44431	0.430452	3.32791	2.6042	2.56596	0.858309	1.37866	0.940441	0.831134	2.13964	0.58163	1.73631	0.909035	1.25714
Cluster 3	Zm00001eb232710	0	1.06825	0.789	0.478	0	6.79231	4.38922	6.3982	14.2477	9.95992	7.76987	7.75588	5.1247	5.53603	3.45887	4.15309	6.43084	6.62235	6.57793	4.6604
Cluster 3	Zm00001eb089070	0	1.06796	0.486	0.181	0	2.2774	1.96811	0.611727	4.71826	3.03118	2.82407	1.33373	0.59256	1.59458	0.799171	0.514831	0.693254	0.580414	0.435367	0.594441
Cluster 3	Zm00001eb176730	0	1.05783	0.253	0.049	0	0.459397	0.323854	0.124429	1.90243	1.15465	0.91288	0.194524	0.129643	0.480055	0.10126	0.152615	0.15166	0.190463	0.243125	0.131334
Cluster 3	Zm00001eb119100	0	1.05782	0.635	0.312	0	4.67308	2.35893	3.08795	8.56549	4.16545	4.92746	2.8819	4.56809	3.46581	3.27813	1.92385	2.42664	2.28218	1.43732	2.08191
Cluster 3	Zm00001eb065780	0	1.04291	0.277	0.064	0	0.335402	0.303184	0.417247	2.10747	1.38319	1.3553	0.358135	0.716193	0.33322	0.440178	0.529674	0.417264	1.1393	0.383117	0.251091
Cluster 3	Zm00001eb066960	0	1.04271	0.39	0.142	0	1.82423	0.640497	0.797944	3.97212	2.70361	2.52569	1.56733	0.579119	1.128	1.06361	2.16597	0.938541	2.76779	1.03458	0.563369
Cluster 3	Zm00001eb433490	0	1.03339	0.412	0.16	0	1.13718	0.994345	0.794333	4.47771	5.32561	2.76608	1.25459	5.51536	0.940858	1.15605	1.62442	0.933759	3.02626	1.45068	1.26081
Cluster 3	Zm00001eb389210	0	1.02606	0.262	0.059	0	0.36952	0.497982	0.199516	2.01826	1.4571	0.973735	0.409777	0.177603	0.311455	0.586483	0.169095	1.19667	0.241017	0.111338	0.225555
Cluster 3	Zm00001eb073750	0	1.02556	0.254	0.056	0	0.23586	0.127006	0.13213	1.98184	1.85031	1.267	0.178565	1.42019	0.270528	0.155698	1.12379	0.256128	1.42577	0.100676	1.45618
Cluster 3	Zm00001eb384040	0	1.02523	0.354	0.112	0	1.21199	0.836432	0.347724	3.1003	2.37378	1.93164	1.01657	0.656171	1.24145	0.353109	0.512518	0.47248	0.6835	0.290008	0.324146
Cluster 3	Zm00001eb119410	0	1.01499	0.345	0.114	0	1.4257	0.911377	0.480182	3.15341	1.62654	1.24318	1.40692	0.658181	1.14582	0.588075	0.716324	0.432747	0.437602	0.614761	0.633433
Cluster 3	Zm00001eb437220	0	1.00699	0.256	0.068	0	0.406377	0.668969	0.33875	2.21266	1.73078	1.83205	0.316388	0.30704	0.49869	0.259835	0.373144	0.243333	0.256777	0.319159	0.483237
Cluster 3	Zm00001eb004780	0	1.00291	0.397	0.135	0	2.16518	1.15929	0.522618	3.5659	1.47018	1.24667	0.812457	0.441041	1.7035	0.37904	0.342748	0.629825	0.29296	0.498439	0.602837
Cluster 3	Zm00001eb255120	0	1.0022	0.315	0.087	0	0.87359	0.934396	0.208655	2.48879	1.84146	1.11847	0.418336	0.252919	0.59821	0.335623	0.290749	0.229394	0.171514	0.426917	0.326537
Cluster 3	Zm00001eb055880	0	0.980007	0.626	0.325	0	2.85618	4.08081	4.97601	8.99846	5.04709	9.64644	2.29621	2.76337	3.73154	5.65591	5.87239	3.20408	2.83183	1.08694	1.61133
Cluster 3	Zm00001eb179210	0	0.969922	0.428	0.16	0	2.35586	1.76822	0.347004	3.89253	1.83616	2.07336	0.891615	0.361404	1.64597	0.63295	0.453593	0.314352	0.410644	0.208161	0.405641
Cluster 3	Zm00001eb355480	0	0.968322	0.3	0.095	0	0.969443	0.594666	0.306918	2.66332	1.88265	1.93293	1.12858	0.896871	0.901105	0.36586	0.795598	0.316988	0.982403	0.425638	0.216326
Cluster 3	Zm00001eb004550	0	0.967208	0.258	0.087	0	0.427342	0.274004	0.30561	3.10315	0.53007	2.16975	0.515311	4.37364	0.486812	2.45166	11.8662	0.301005	3.8375	0.488162	2.81055
Cluster 3	Zm00001eb320650	2.78903181436075e-289	0.959152	0.298	0.114	6.59271340278593e-285	0.498949	0.355632	0.372399	4.26268	7.43106	4.39939	0.89667	0.787005	1.01207	0.58131	10.325	0.711979	18.8625	2.66898	0.433816
Cluster 3	Zm00001eb384110	0	0.959094	0.565	0.26	0	3.63803	2.74217	0.839703	7.01487	6.48172	6.82174	1.80817	1.18155	8.27108	1.10932	1.8249	1.30067	1.29813	1.08002	1.48778
Cluster 3	Zm00001eb099850	0	0.958396	0.719	0.388	0	7.66223	6.60714	1.37635	10.7131	5.91484	5.24017	3.20414	1.44117	5.31364	1.99744	1.4763	0.972613	1.70636	1.83011	1.97801
Cluster 3	Zm00001eb161980	2.5043175388257e-307	0.955627	0.28	0.1	5.9197057982762e-303	1.34935	0.519444	0.525811	2.78403	1.82047	0.927562	0.637308	1.06815	0.636345	0.994125	1.16889	0.749197	0.701828	0.34476	0.492743
Cluster 3	Zm00001eb147780	0	0.950492	0.386	0.144	0	1.66992	1.21475	0.432395	3.50611	3.25668	1.9996	1.12142	0.849963	1.29997	0.466552	0.649006	0.445629	1.16102	0.634012	0.385441
Cluster 3	Zm00001eb187120	0	0.949791	0.259	0.072	0	0.314593	0.200408	0.22152	2.15383	3.5913	1.26938	0.273442	1.04393	0.357205	0.190874	0.666279	0.205855	3.49127	0.292676	0.633476
Cluster 3	Zm00001eb409580	0	0.945289	0.264	0.065	0	0.684926	0.488415	0.181478	1.94032	1.25272	1.02694	0.285341	0.200479	0.59885	0.15704	0.109561	0.128002	0.165789	0.260181	0.231724
Cluster 3	Zm00001eb306000	0	0.941244	0.84	0.526	0	14.428	11.0642	1.74105	18.4597	10.95	10.6498	7.66592	1.93098	11.9199	2.73789	1.82625	1.7816	1.94047	2.91949	1.93895
Cluster 3	Zm00001eb020330	0	0.930143	0.448	0.193	0	2.60458	2.42342	0.519311	4.51318	2.63733	2.7107	1.32934	0.900072	1.77514	0.62851	0.914215	0.38143	0.809797	0.767456	1.01358
Cluster 3	Zm00001eb433420	0	0.929297	0.569	0.303	0	2.3846	5.24035	2.572	10.3551	17.9814	11.0278	2.05281	8.78009	2.32881	3.78724	3.60109	1.67099	12.9262	2.04211	1.76257
Cluster 3	Zm00001eb337240	0	0.926705	0.403	0.16	0	1.15264	1.00934	0.880291	3.83082	5.55773	2.81612	0.860249	1.08971	0.779338	0.908116	1.80878	0.778655	7.01076	3.69374	0.691685
Cluster 3	Zm00001eb020970	0	0.917752	0.577	0.277	0	3.76197	1.91314	1.61812	6.62316	5.84384	5.20562	3.20147	1.78978	4.11828	2.60129	1.87296	2.11476	2.6247	1.22109	1.84179
Cluster 3	Zm00001eb007280	0	0.912512	0.325	0.106	0	1.50899	0.929594	0.25728	2.66336	1.39385	1.16817	0.78463	0.290531	1.05332	0.262429	0.397836	0.280992	0.243012	0.17132	0.344499
Cluster 3	Zm00001eb013340	7.83979135276365e-267	0.903987	0.53	0.297	1.85316987996627e-262	5.30117	2.12498	1.95479	8.4185	6.80729	5.70895	3.16873	2.5099	6.66053	5.15026	5.15791	2.05587	7.75388	1.22102	3.11465
Cluster 3	Zm00001eb028820	0	0.894022	0.251	0.071	0	0.288065	0.191068	0.208813	2.18712	2.51622	1.68231	0.175772	3.74239	0.286061	0.233881	2.35298	0.221163	2.04608	0.291925	0.328016
Cluster 3	Zm00001eb218220	0	0.891776	0.314	0.111	0	1.31082	0.677882	0.40473	2.6914	1.80625	1.59515	0.724161	1.12237	1.32937	0.664386	0.968969	0.37764	0.323426	0.300228	0.390829
Cluster 3	Zm00001eb273940	1.96773043415276e-303	0.889437	0.359	0.15	4.6513212002503e-299	1.26764	1.12882	2.7696	3.58396	0.737768	2.28034	1.59744	0.328649	0.568701	1.72741	2.30112	2.62022	0.24289	0.526782	0.643479
Cluster 3	Zm00001eb244650	9.61800926249662e-269	0.887124	0.526	0.292	2.27350502946895e-264	6.63572	2.5015	1.68294	7.91417	3.33691	3.96171	3.16939	1.33066	6.05796	3.12296	2.29217	1.48918	1.93609	1.93797	1.10776
Cluster 3	Zm00001eb342970	0	0.885792	0.312	0.102	0	1.15338	0.44623	1.11731	2.61454	1.32746	1.05671	0.716894	1.58674	0.974476	0.527695	0.537371	0.4353	0.413721	0.398242	2.93092
Cluster 3	Zm00001eb036320	0	0.878989	0.289	0.103	0	0.390913	0.469415	0.944813	2.65433	3.0592	1.67972	0.572621	0.820042	0.317552	3.01504	4.0154	0.45972	3.28068	0.691514	0.50947
Cluster 3	Zm00001eb113090	0	0.874659	0.332	0.114	0	1.60249	1.19237	0.22674	2.67859	1.41355	1.11813	0.61044	0.315106	1.05732	0.328938	0.185305	0.162664	0.306556	0.308553	0.320569
Cluster 3	Zm00001eb390830	1.59299078877657e-306	0.869969	0.404	0.179	3.76551162651005e-302	1.58066	1.62692	1.00932	4.07607	4.52963	3.13048	1.3852	1.25303	1.29611	1.43785	2.36283	0.962975	3.38703	1.22686	1.25897
Cluster 3	Zm00001eb241660	0	0.868066	0.339	0.124	0	1.64516	0.93026	0.35482	2.86013	2.58345	1.35675	0.845117	0.539934	1.06661	0.362635	0.371368	0.327955	0.33357	0.385227	0.492147
Cluster 3	Zm00001eb408380	0	0.864864	0.265	0.086	0	0.347052	0.2536	0.293363	2.35849	3.29204	2.88437	0.6124	1.1178	0.308301	1.06312	3.12984	0.353877	2.20997	0.331304	2.00069
Cluster 3	Zm00001eb145680	0	0.863006	0.365	0.138	0	1.9119	0.927764	0.623697	3.12299	1.92771	1.602	0.989713	0.420084	1.64921	1.09666	0.708793	0.565851	0.539284	0.556864	0.656669
Cluster 3	Zm00001eb311230	0	0.862935	0.42	0.184	0	1.46418	1.11676	1.79734	4.54201	5.32894	2.69471	0.9537	3.46099	1.14378	3.12838	5.00801	1.14859	8.2493	0.665191	1.26141
Cluster 3	Zm00001eb422480	1.68730857296942e-291	0.844645	0.311	0.12	3.98846000478512e-287	0.675857	0.442098	0.953754	2.88043	3.05333	2.8284	1.29707	1.34076	0.647709	1.36953	3.90583	1.2335	2.76177	0.798938	0.526598
Cluster 3	Zm00001eb168450	0	0.844273	0.355	0.132	0	1.89046	1.10956	0.429109	2.93467	1.61551	1.32585	0.78428	0.544474	1.66446	0.463177	0.496388	0.41293	0.361459	0.515687	0.397919
Cluster 3	Zm00001eb257440	0	0.836382	0.293	0.102	0	0.891265	0.717621	0.247923	2.35448	2.56148	1.75206	0.924625	0.367142	0.536594	0.985832	0.774718	0.220849	1.85209	0.0901362	0.373436
Cluster 3	Zm00001eb003440	1.03549486234982e-261	0.83216	0.331	0.14	2.44770275562251e-257	2.52448	0.829179	0.532543	3.68982	3.59884	2.268	1.2148	0.885275	2.91498	0.44307	0.617978	0.995525	0.747124	0.850508	0.763707
Cluster 3	Zm00001eb351280	0	0.827811	0.422	0.177	0	2.53681	1.5684	0.63802	3.73403	2.37548	2.01758	1.08281	1.01221	2.10007	0.712349	0.553532	0.459037	0.832807	1.01208	0.601729
Cluster 3	Zm00001eb088910	0	0.82674	0.592	0.317	0	3.78153	3.41793	2.04823	6.65526	5.79545	4.42045	2.57009	2.45098	3.30064	2.04522	2.83308	1.60209	2.68081	1.93843	1.86475
Cluster 3	Zm00001eb362560	0	0.826649	0.261	0.079	0	0.938399	0.574275	0.228449	1.96347	1.32061	1.01331	0.361453	0.437406	0.645676	0.219816	0.492482	0.276812	0.987808	0.215398	0.19451
Cluster 3	Zm00001eb339490	0	0.824082	0.512	0.235	0	5.37392	2.1492	0.782344	5.74326	2.81324	2.25365	1.89596	0.798913	4.49329	0.878281	0.685475	0.507945	0.61183	0.926751	1.16551
Cluster 3	Zm00001eb118870	0	0.816566	0.555	0.271	0	5.33913	3.77017	0.662572	6.26959	3.3824	3.04554	1.88929	0.712411	3.60232	0.731549	0.568332	0.518225	0.679189	0.540671	0.883797
Cluster 3	Zm00001eb012540	4.93314098350745e-282	0.814258	0.309	0.121	1.16609586568149e-277	1.04047	0.800376	1.01084	2.66302	2.3228	1.31218	1.01642	0.803997	0.965539	1.3388	1.25749	0.795913	1.23725	0.833686	0.447772
Cluster 3	Zm00001eb025140	0	0.812693	0.303	0.101	0	1.46541	1.04304	0.32022	2.38517	1.13301	0.929869	0.516236	0.360089	1.19378	0.347269	0.358022	0.221562	0.204457	0.148143	0.49463
Cluster 3	Zm00001eb138650	0	0.809132	0.499	0.241	0	4.47355	2.97991	0.88019	5.64923	3.15009	3.0223	1.99534	0.958753	3.84347	0.983837	0.948087	1.1466	0.941366	0.726257	0.838172
Cluster 3	Zm00001eb155010	0	0.805833	0.768	0.442	0	2.85673	2.35819	10.6358	13.0926	12.9332	12.4318	6.05087	22.265	2.33673	12.0113	12.0287	9.00218	11.7119	7.6053	12.0494
Cluster 3	Zm00001eb000480	2.5773916942447e-153	0.771919	0.603	0.441	6.09243848685562e-149	8.37909	5.42718	5.0802	12.161	10.0402	7.69821	6.55249	3.72962	5.56355	5.98387	5.7899	5.23137	7.19456	4.13479	4.70535
Cluster 3	Zm00001eb068620	0	0.765878	0.535	0.259	0	4.81602	3.69469	0.628855	5.66207	2.98724	2.8358	1.80776	0.794591	3.43063	0.837689	0.605685	0.60517	0.795988	0.76378	0.86991
Cluster 3	Zm00001eb229250	3.90818325888175e-299	0.764989	0.324	0.125	9.23816358734469e-295	1.62225	1.08842	0.39452	2.60225	2.12953	1.52649	0.80285	0.385168	1.17763	0.412003	0.524103	0.291752	0.359705	0.311645	0.267446
Cluster 3	Zm00001eb287190	1.01188113330779e-297	0.76106	0.382	0.162	2.39188462291295e-293	2.48991	2.1832	0.524554	3.42667	1.56981	1.56596	0.830748	0.415912	1.81865	0.700665	0.527515	0.348454	0.478861	0.650557	0.555278
Cluster 3	Zm00001eb053010	1.50611787658387e-206	0.758067	0.375	0.189	3.56016143666895e-202	1.80236	1.17984	1.91751	4.02229	3.70486	3.17462	1.63525	1.80532	2.06247	2.33615	3.53293	1.41207	3.14544	1.17595	1.74402
Cluster 3	Zm00001eb330730	7.96796346050621e-217	0.754968	0.604	0.391	1.88346720279446e-212	7.21461	3.55116	5.51831	10.3256	9.99198	5.3574	3.59754	1.90042	5.14586	5.10443	8.59807	3.77493	11.02	4.49619	1.65705
Cluster 3	Zm00001eb306070	0	0.753647	0.46	0.213	0	3.70155	2.57066	0.807105	4.61046	2.95919	2.15496	1.54428	0.777352	2.77282	0.904356	0.714121	0.754867	0.779197	0.886609	0.635234
Cluster 3	Zm00001eb256150	2.5966773399021e-295	0.747408	0.374	0.158	6.13802589606057e-291	1.96589	1.56697	0.602195	3.09785	2.44591	1.5743	0.824985	0.743017	1.40007	0.652039	0.971522	0.432263	1.83598	0.660704	0.755027
Cluster 3	Zm00001eb426320	6.05452997065111e-293	0.744872	0.532	0.275	1.43116979446251e-288	4.50569	2.85172	1.56502	5.74983	3.8499	3.49637	1.96552	1.30908	3.75177	2.02143	2.19679	1.01355	1.00168	0.761714	0.735886
Cluster 3	Zm00001eb002190	0	0.743895	0.27	0.089	0	1.6172	0.70313	0.168833	2.04668	0.903632	0.679667	0.523638	0.170299	0.857512	0.156757	0.124561	0.0933354	0.119075	0.313193	0.150145
Cluster 3	Zm00001eb361410	1.75587849072468e-290	0.741111	0.581	0.318	4.15054557637501e-286	2.58731	1.85773	4.43292	6.58357	7.16048	5.41542	2.85805	5.30293	1.8125	4.67955	6.18426	3.72028	5.16133	4.0777	3.60557
Cluster 3	Zm00001eb147530	7.2935231468169e-234	0.73628	0.261	0.102	1.72404300144458e-229	1.40275	0.619723	0.205966	2.28396	1.79744	2.06296	0.748699	0.996548	1.1354	0.344408	0.322662	0.155561	1.31635	0.260247	0.250553
Cluster 3	Zm00001eb418040	3.45529073565605e-280	0.72809	0.31	0.12	8.16761624094378e-276	1.78451	1.02786	0.283961	2.45798	1.66079	1.28661	0.595146	0.303482	1.51533	0.334937	0.36674	0.338999	0.283063	0.503491	0.387343
Cluster 3	Zm00001eb182490	3.12861283510748e-248	0.725174	0.345	0.152	7.39541501962706e-244	1.58019	1.16369	0.81586	2.88769	2.75884	1.78854	1.02877	1.12057	1.24177	0.867068	1.0111	0.884248	1.03918	1.45277	0.78663
Cluster 3	Zm00001eb171060	4.56290953718914e-280	0.72286	0.28	0.103	1.07858055640077e-275	1.31031	1.11555	0.284714	2.13429	1.07806	1.34288	0.594484	0.312466	0.913726	0.277831	0.298859	0.170811	0.251951	0.388839	0.341151
Cluster 3	Zm00001eb245060	2.53597108275303e-233	0.721256	0.347	0.157	5.99452844541162e-229	3.46919	1.369	0.412179	3.43261	1.32984	1.21377	0.693953	0.29089	2.1896	0.749071	0.444047	0.374396	0.352606	0.329397	0.454479
Cluster 3	Zm00001eb341670	0	0.714136	0.847	0.63	0	15.5846	16.6942	7.86955	20.7251	13.968	10.4982	6.8197	5.9054	10.4382	8.05443	7.95064	5.39365	6.61454	7.44844	3.31303
Cluster 3	Zm00001eb193730	8.33870467109e-225	0.714132	0.424	0.218	1.97110301015225e-220	2.24819	2.3545	1.83835	4.37071	3.80877	3.2913	1.38454	2.02996	1.77214	2.37315	2.03631	1.4355	2.32691	2.02395	1.38245
Cluster 3	Zm00001eb409040	0	0.711879	0.547	0.272	0	3.29894	2.24827	2.12084	6.50662	5.64814	8.75938	3.61761	6.66706	5.28858	2.68605	3.10128	2.38842	4.82519	1.53287	1.97863
Cluster 3	Zm00001eb076160	1.67892454220061e-218	0.710321	0.323	0.146	3.96864183285381e-214	1.20445	0.689821	0.704202	3.06145	5.82283	2.44841	1.03505	1.8721	0.930136	0.751604	2.90359	0.793257	2.7179	2.62878	1.35645
Cluster 3	Zm00001eb384060	4.64794420667954e-200	0.707932	0.28	0.123	1.09868105157491e-195	1.38253	0.957071	0.592308	2.58496	2.24257	1.82153	1.49387	0.687475	1.22129	1.01123	1.34834	0.410162	1.64795	0.74772	0.428563
Cluster 3	Zm00001eb088050	3.70892112838181e-273	0.700385	0.374	0.163	8.76714776326892e-269	1.4468	1.10839	0.655947	3.5762	3.10463	7.63575	2.70594	1.89972	1.77006	1.22554	2.1093	0.765496	0.798791	0.969386	1.99487
Cluster 3	Zm00001eb389820	4.34880046820005e-217	0.699484	0.439	0.23	1.02796945467313e-212	2.20659	4.10668	0.687025	4.98392	5.57344	5.35255	1.9659	1.95927	2.83065	1.07465	1.89428	0.711846	4.82783	0.864681	0.912443
Cluster 3	Zm00001eb321450	8.84836618092636e-256	0.698058	0.344	0.149	2.09157679784737e-251	1.33844	1.03527	1.03327	2.75446	2.28615	2.20272	1.73082	0.316046	1.23532	1.31592	1.6344	1.55248	1.13101	0.816557	0.251373
Cluster 3	Zm00001eb176850	6.50811581790836e-215	0.696637	0.404	0.204	1.53838841703718e-210	2.33696	1.74796	1.1194	4.06456	4.51356	4.27281	2.02856	1.09375	2.78785	0.990481	1.01464	1.22738	1.94935	2.02834	1.0502
Cluster 3	Zm00001eb192910	2.0739702544102e-204	0.695296	0.292	0.129	4.90245088737483e-200	0.858507	1.94519	1.0521	2.60456	1.62561	2.14912	1.2012	0.529965	0.97212	1.15428	0.686651	0.678053	1.25228	0.610336	0.410834
Cluster 3	Zm00001eb236900	1.30481774240741e-282	0.69345	0.515	0.261	3.08432817950264e-278	5.00552	3.21222	0.912408	5.36	2.878	2.80774	1.502	0.768605	3.53747	1.42257	0.999192	0.91577	0.671152	0.749191	0.780631
Cluster 3	Zm00001eb252030	1.55651721172387e-266	0.680773	0.409	0.187	3.67929538507289e-262	3.57155	1.7042	0.538936	3.68881	1.97167	1.52917	1.13665	0.648533	2.36973	0.508213	0.511503	0.44922	0.515558	1.84039	0.959635
Cluster 3	Zm00001eb397200	3.4036958303615e-233	0.675691	0.345	0.155	8.04565620380852e-229	1.97203	1.46447	0.466476	2.82935	1.89684	1.84191	0.962175	1.06478	1.78498	0.78052	0.596319	0.433456	0.617489	0.569062	1.02422
Cluster 3	Zm00001eb403620	7.74378570038599e-229	0.673968	0.389	0.186	1.83047606385724e-224	1.6617	1.44557	1.23122	3.89713	4.37786	3.66286	1.80691	4.46438	2.12465	1.89157	2.96316	1.50064	4.54947	0.732324	1.0556
Cluster 3	Zm00001eb332290	2.9049096244124e-238	0.673338	0.347	0.155	6.86662537018604e-234	1.30862	1.00244	1.17876	2.79651	2.24838	2.00212	1.16111	1.53004	1.29849	0.958903	2.28437	1.40722	2.61714	2.65692	1.28042
Cluster 3	Zm00001eb407550	1.94474285318826e-138	0.6732	0.303	0.159	4.5969831563664e-134	1.21508	1.3062	0.966013	3.15556	3.89629	3.33455	1.29426	1.93346	1.23998	0.859796	3.19541	1.23169	2.14964	1.72632	2.99469
Cluster 3	Zm00001eb327980	1.56300680229367e-226	0.671795	0.47	0.249	3.69463547926177e-222	2.92336	1.8799	1.72178	4.46246	3.53896	3.43973	1.61261	2.32794	3.42742	1.70266	2.35566	1.41735	2.83998	1.92964	1.28532
Cluster 3	Zm00001eb373710	1.09220929229517e-150	0.670426	0.441	0.265	2.58176432512733e-146	3.68743	2.20492	2.32586	5.96017	5.70727	5.09187	3.34227	2.73143	6.3448	3.22193	3.36535	3.00073	3.89653	1.36738	1.59379
Cluster 3	Zm00001eb154950	1.0332797363555e-220	0.669832	0.312	0.137	2.44246664079713e-216	1.38575	0.956837	0.940518	2.50664	2.3044	1.74836	1.09829	0.453164	1.26269	0.839565	0.793441	0.603381	1.30195	1.85257	0.372714
Cluster 3	Zm00001eb149670	3.41467323867023e-169	0.669407	0.469	0.28	8.07160460156869e-165	3.40551	1.70457	3.48476	6.92242	6.73375	8.82262	3.67777	2.86903	12.6156	3.34427	5.97544	3.17686	5.93942	1.60256	2.43894
Cluster 3	Zm00001eb247180	5.30065321699502e-256	0.668918	0.321	0.131	1.25296840743328e-251	1.92205	1.69948	0.26408	2.539	1.20164	1.20671	0.678382	0.288731	1.64492	0.432188	0.255626	0.303502	0.343834	0.471539	0.285568
Cluster 3	Zm00001eb346330	1.52658625150987e-256	0.668748	0.653	0.404	3.60854458131902e-252	6.51609	6.70377	2.20456	8.49575	5.28607	5.35429	2.73453	3.46104	4.79596	3.57912	2.82224	1.92086	2.46904	2.76119	2.91724
Cluster 3	Zm00001eb050760	4.76359185719102e-171	0.665033	0.404	0.224	1.12601784320281e-166	2.70396	1.77206	1.38646	4.32411	5.06167	3.15302	1.96152	1.60234	2.38017	2.142	2.74149	1.40945	3.58494	1.34214	1.01605
Cluster 3	Zm00001eb420390	6.01759126517138e-208	0.662906	0.283	0.122	1.42243822326121e-203	1.07945	0.812216	0.615382	2.34602	2.96711	1.53128	0.461642	2.48746	0.929882	0.916048	0.912242	0.283558	1.13572	0.922582	0.964476
Cluster 3	Zm00001eb213670	4.87855496805101e-208	0.654484	0.292	0.126	1.1531928233479e-203	1.74863	1.37001	0.40672	2.54894	2.39447	1.52319	0.694794	0.365222	1.9133	0.442971	0.43186	0.337597	0.602009	0.587186	0.440241
Cluster 3	Zm00001eb321030	2.5657554254145e-258	0.653072	0.439	0.21	6.06493267459479e-254	4.04369	3.41784	0.705781	4.56355	1.39393	1.50824	1.63287	0.635124	2.5096	0.599358	1.38224	0.602775	0.503484	13.0221	0.5065
Cluster 3	Zm00001eb074040	5.92281415304121e-232	0.651876	0.251	0.095	1.40003480949588e-227	1.03403	0.571771	0.523242	1.84676	1.69814	0.882563	0.873316	0.434712	0.873184	0.486929	0.471997	0.815857	0.394166	0.544561	0.463208
Cluster 3	Zm00001eb019720	1.10359063924875e-279	0.637539	0.599	0.328	2.60866755305619e-275	7.02674	5.26318	0.966083	7.06267	4.00932	3.75921	2.50987	0.925628	5.36932	1.23785	1.03499	0.735994	0.797272	0.972409	1.03957
Cluster 3	Zm00001eb338040	4.28178098603453e-221	0.63537	0.293	0.124	1.01212738947884e-216	1.43677	1.04497	0.503241	2.2369	2.04972	1.25659	0.779174	0.424067	0.984777	1.00128	0.808343	0.324955	0.773217	0.681296	0.533955
Cluster 3	Zm00001eb419490	1.03138891449331e-126	0.626545	0.405	0.249	2.4379971160793e-122	3.46273	1.38001	2.88344	5.41848	5.72289	3.42066	2.01321	3.05982	3.70657	4.27577	6.16709	2.54633	7.9369	1.93513	3.01061
Cluster 3	Zm00001eb310770	5.98003360634947e-211	0.624973	0.339	0.157	1.41356034386889e-206	1.94967	1.20087	0.650432	2.71902	2.49322	1.43406	0.850203	1.35061	1.73903	0.677477	0.78684	0.75137	1.09807	0.706867	1.80185
Cluster 3	Zm00001eb292100	1.8874860977586e-179	0.624303	0.322	0.156	4.46163963788177e-175	1.28004	0.554608	2.06412	2.98637	1.74089	2.99231	1.00812	4.00781	1.96153	1.82251	2.4415	1.20085	1.60099	1.18795	3.74521
Cluster 3	Zm00001eb123690	8.28323204607395e-213	0.623117	0.604	0.378	1.95799039105096e-208	5.57045	3.61877	3.47	7.72481	8.12683	5.11999	3.87655	3.38127	4.89522	4.01463	5.00596	2.77834	6.66936	3.17663	2.15537
Cluster 3	Zm00001eb196390	1.14308534899976e-167	0.619989	0.375	0.201	2.70202514796563e-163	1.58934	1.59121	2.54236	3.76399	5.2261	3.01947	1.16564	1.41009	1.74229	2.05169	2.54719	1.64971	3.14776	3.02804	1.52706
Cluster 3	Zm00001eb307070	1.07199634261231e-209	0.616843	0.405	0.203	2.53398495466698e-205	1.24294	3.20574	1.84559	3.6819	3.81372	2.54325	0.778271	2.18267	1.13585	3.05828	2.12205	0.769839	1.83139	1.4543	1.86691
Cluster 3	Zm00001eb360100	4.36573599779503e-206	0.615011	0.304	0.134	1.03197267515879e-201	2.02077	1.2814	0.323816	2.37828	1.2107	1.23059	1.06631	0.446061	1.49902	0.391421	0.2403	0.317928	0.270693	0.201424	0.408992
Cluster 3	Zm00001eb154420	2.18157412420697e-212	0.611156	0.519	0.291	5.15680491480043e-208	4.31005	2.57181	2.02148	5.32041	4.62234	2.98092	1.78637	2.0108	3.72614	2.52985	2.3818	1.66563	5.10137	1.96725	2.22005
Cluster 3	Zm00001eb014960	2.11897861420181e-191	0.610679	0.428	0.228	5.00884164825024e-187	3.21067	2.86444	0.757213	3.96123	2.88484	2.16819	1.72348	0.964874	2.20921	1.07728	1.0944	0.735061	1.08906	1.07198	0.87161
Cluster 3	Zm00001eb355050	1.42339208094081e-194	0.609385	0.374	0.187	3.36461420092789e-190	1.69121	1.3169	1.45559	3.11691	2.41505	2.87726	1.30638	2.48449	1.7747	1.44339	1.68235	1.27075	2.09712	0.818875	1.5104
Cluster 3	Zm00001eb056450	2.18978608201789e-199	0.609291	0.339	0.159	5.17621634067389e-195	1.4911	0.883802	1.36163	3.06516	2.67149	2.44771	1.34106	4.28644	1.52003	1.18939	2.23377	1.97737	2.32841	1.56367	4.06601
Cluster 3	Zm00001eb032620	2.75702106182271e-260	0.609058	0.699	0.439	6.51704638593652e-256	10.9836	7.28672	1.68478	10.6305	7.22368	6.16182	5.08858	2.56086	8.39953	1.90303	1.91684	1.40202	2.04145	1.94897	3.99395
Cluster 3	Zm00001eb378030	9.68355655973361e-213	0.607226	0.585	0.349	2.28899909958983e-208	6.75968	4.71512	1.96423	7.17374	4.78609	3.75006	2.95194	1.80912	5.36105	1.85713	1.9064	2.11341	1.68019	2.5541	2.12291
Cluster 3	Zm00001eb252720	6.42556512289744e-131	0.606416	0.262	0.133	1.5188750837505e-126	1.14414	1.48958	1.55307	2.65271	2.89415	1.65628	0.944668	0.685066	1.01323	1.42819	1.93985	1.14331	0.960035	0.621644	0.857842
Cluster 3	Zm00001eb296060	7.67038478876752e-157	0.604988	0.688	0.507	1.81312555636887e-152	9.8373	5.24317	7.97622	13.9055	11.6643	11.5336	7.96947	5.95569	12.043	14.2697	12.8226	5.67316	14.4568	5.67797	3.12201
Cluster 3	Zm00001eb369150	9.01487091776639e-159	0.602173	0.261	0.122	2.13093518754162e-154	0.827928	1.05287	0.726157	2.14023	3.12117	1.68044	0.898214	0.772097	0.673927	0.672382	0.902373	0.851367	2.02637	0.466549	1.40337
Cluster 3	Zm00001eb160700	1.70001295492106e-270	0.594882	0.872	0.679	4.01849062284241e-266	18.4185	15.1796	10.4683	23.2067	19.5201	18.3972	13.0712	6.12447	23.7683	11.9473	8.15855	8.93289	6.73759	8.28929	7.20928
Cluster 3	Zm00001eb144770	2.17329874490799e-213	0.594681	0.442	0.228	5.13724357321351e-209	4.10651	2.62713	0.816181	4.13626	2.27263	2.0258	1.51703	0.792115	2.67432	0.952911	0.829104	0.478944	0.698372	0.932353	0.69782
Cluster 3	Zm00001eb288390	1.66439663827194e-182	0.592147	0.351	0.174	3.93430077354721e-178	2.56877	1.06392	1.33658	3.12352	2.6838	1.50781	1.19937	0.762967	1.92442	1.3572	0.735781	1.1635	0.811742	4.50864	0.665865
Cluster 3	Zm00001eb273360	1.10587438758005e-26	-0.592959	0.237	0.283	2.61406587736173e-22	2.72025	5.85352	3.30148	1.78356	1.25339	2.03078	2.28598	1.88394	2.32582	4.04734	2.5754	2.5899	1.65122	2.93891	0.691402
Cluster 3	Zm00001eb290370	5.36579324982141e-25	-0.596963	0.221	0.28	1.26836620839278e-20	7.79866	13.7772	1.80685	5.02901	3.94929	13.4143	8.86672	2.05349	29.0112	4.79965	3.33145	2.38745	2.18226	1.59098	1.71246
Cluster 3	Zm00001eb117350	9.59720926416921e-31	-0.598315	0.192	0.25	2.26858832586432e-26	3.82147	2.22792	3.12446	1.54693	1.95593	1.37429	3.46898	0.954335	3.00158	3.27409	2.09643	3.59025	2.37423	2.74379	1.22471
Cluster 3	Zm00001eb194220	1.24500960667582e-25	-0.59844	0.203	0.253	2.94295370826031e-21	2.56708	2.44013	4.76824	1.52901	1.45999	1.86099	2.63	3.21034	2.2757	3.78457	1.81895	4.44504	1.35296	2.42896	4.65552
Cluster 3	Zm00001eb364620	1.00090833947294e-10	-0.599187	0.261	0.273	2.36594713284613e-06	7.46846	3.85381	0.92969	2.08372	1.41254	1.11304	2.47115	0.734321	4.72167	0.897359	0.725948	0.75035	1.04255	1.4034	1.02599
Cluster 3	Zm00001eb266490	2.00379820672499e-29	-0.641546	0.326	0.368	4.73657820105653e-25	2.42274	3.82393	12.4448	3.30773	6.24291	6.51864	4.31663	8.5053	3.41006	7.39437	5.69137	9.01794	7.40245	18.5866	12.065
Cluster 3	Zm00001eb191940	8.08456592168445e-87	-0.663386	0.528	0.605	1.91102969256777e-82	18.175	21.0251	12.6497	8.97046	7.97818	10.5337	11.0669	4.77252	9.63382	17.8219	10.4473	11.6703	5.73986	6.93256	4.75205
Cluster 3	Zm00001eb290360	1.87820488635939e-50	-0.6639	0.216	0.296	4.43970071037633e-46	4.528	2.47791	2.45652	1.71425	1.81205	2.15677	6.2828	1.44624	4.49874	3.95875	1.75345	4.46494	1.60801	1.7877	2.37843
Cluster 3	Zm00001eb359320	4.57267416493051e-52	-0.663978	0.285	0.357	1.08088871910627e-47	5.61495	3.94137	3.56141	2.27267	2.15506	2.61188	4.84941	3.55688	5.15824	3.46562	2.791	3.6329	2.6186	4.32346	2.65737
Cluster 3	Zm00001eb432500	2.15215659021468e-42	-0.696205	0.343	0.4	5.08726774794947e-38	10.9365	4.25128	3.96352	3.72462	1.80347	3.65014	9.61713	2.62373	7.30353	11.1073	5.04945	10.5584	2.13467	3.66381	3.63544
Cluster 3	Zm00001eb401720	9.94948175084201e-38	-0.703378	0.206	0.268	2.35185849626403e-33	2.92148	2.02924	4.68288	1.4736	1.66973	1.53373	2.06958	5.40682	2.46814	5.70234	2.28992	2.00266	1.85541	12.1614	3.14168
Cluster 3	Zm00001eb129820	6.25848636387924e-41	-0.706583	0.21	0.279	1.47938100669377e-36	3.81472	2.83934	3.75696	1.73981	3.81832	2.61011	3.05997	1.92092	2.60447	6.39155	2.21213	1.96325	2.76104	15.9866	1.69481
Cluster 3	Zm00001eb301590	4.95404368462803e-57	-0.718387	0.39	0.461	1.17103684617237e-52	6.11421	12.3053	16.3721	5.46668	8.30514	7.74085	5.67008	3.79681	6.90361	12.7751	11.7596	12.9369	12.1926	24.8748	2.70426
Cluster 3	Zm00001eb334630	2.74917136399587e-56	-0.722913	0.252	0.332	6.49849127021343e-52	4.81881	2.9307	3.58983	2.01326	1.56424	2.71282	8.87368	2.51319	4.66296	2.47166	3.12304	9.09742	3.56313	3.82951	2.12025
Cluster 3	Zm00001eb182940	2.03722060654009e-65	-0.728464	0.302	0.385	4.81558206973946e-61	5.48747	5.31261	3.02298	2.53425	2.18862	3.3056	11.8662	3.16413	5.20338	3.1311	3.65624	9.11132	2.9811	2.81837	2.62981
Cluster 3	Zm00001eb172970	3.76075590775023e-41	-0.736258	0.223	0.294	8.88967481474e-37	3.79626	2.94792	5.39219	2.41252	3.2227	5.38331	6.91985	5.95059	7.49987	9.92421	6.91335	6.92894	4.39893	4.64535	5.56871
Cluster 3	Zm00001eb117180	8.59043748148208e-30	-0.758489	0.237	0.288	2.03060761187273e-25	2.0689	8.17242	6.86195	2.40321	4.4192	4.1002	2.3792	5.12497	1.73233	9.43191	4.63518	2.05492	6.82092	4.63553	4.3042
Cluster 3	Zm00001eb171230	4.29809603568364e-37	-0.764348	0.302	0.349	1.0159839409149e-32	8.98693	5.72573	1.27169	2.46183	1.97224	2.10846	4.10537	1.29683	7.56331	1.51278	0.998392	1.15881	1.40491	1.76964	1.48564
Cluster 3	Zm00001eb292290	9.39304673977673e-46	-0.765235	0.439	0.475	2.22032838834842e-41	8.42249	4.93009	8.60475	4.45321	3.21309	5.68582	23.955	3.09462	7.36524	5.84155	5.3318	43.3742	3.60168	5.20447	2.74794
Cluster 3	Zm00001eb304830	1.04463665531922e-62	-0.765934	0.393	0.45	2.46931212584357e-58	8.02629	12.6923	2.04307	3.54462	3.50007	3.95988	5.95132	5.81864	6.78207	2.93787	3.4975	2.03457	2.441	6.95875	2.12315
Cluster 3	Zm00001eb222510	4.1720695611686e-81	-0.859311	0.144	0.251	9.86193802869034e-77	3.60917	1.87067	3.71266	1.08	0.904839	1.38419	3.98701	0.955794	3.51561	3.01281	1.70534	4.55524	1.2486	3.0653	1.10272
Cluster 3	Zm00001eb334110	2.090966004691e-57	-0.866943	0.168	0.25	4.94262544188858e-53	5.55821	4.34054	0.554678	1.17318	0.843372	0.795327	1.72322	0.478007	3.91324	0.606525	0.410159	0.394865	0.333412	0.71226	0.660174
Cluster 3	Zm00001eb154820	1.3496054752829e-77	-0.873805	0.235	0.344	3.19019742247372e-73	5.43121	3.6582	11.296	3.09858	6.82372	4.90961	6.71648	7.7321	7.3893	7.00442	5.88808	10.2671	12.2167	5.16434	7.73596
Cluster 3	Zm00001eb002270	1.03389064415549e-35	-0.878739	0.264	0.311	2.44391070465474e-31	10.1711	4.12466	1.18552	2.12022	1.4384	1.48771	3.17817	1.21103	6.67503	1.18866	0.946408	0.980447	1.3351	1.50818	1.17435
Cluster 3	Zm00001eb422400	2.33158987876746e-61	-0.880261	0.2	0.286	5.51141215543053e-57	2.77849	2.79788	8.91541	1.58964	3.83166	1.74019	4.15083	0.677398	2.62503	2.06957	1.55149	9.21661	3.81788	6.82168	1.05848
Cluster 3	Zm00001eb126630	3.39356848996739e-156	-0.906121	0.441	0.549	8.02171719658492e-152	9.30845	9.63456	8.09483	4.00364	4.1529	4.92546	12.2374	7.35272	7.33018	5.24022	4.37813	11.946	3.03737	9.43933	16.2556
Cluster 3	Zm00001eb134700	1.51235001456941e-103	-0.918942	0.279	0.391	3.57489296443917e-99	9.5297	6.17539	1.86666	2.31196	2.10748	1.72842	5.6915	1.23702	5.74381	2.08305	1.24813	1.5007	1.58731	2.01623	1.52525
Cluster 3	Zm00001eb000170	3.09768833803117e-164	-0.930499	0.426	0.547	7.32231569343808e-160	6.20041	14.6944	8.34882	3.87036	4.17636	4.93836	6.77382	8.01214	5.9533	10.0748	8.24131	6.0892	6.86662	10.57	8.90253
Cluster 3	Zm00001eb311180	2.2323530425594e-97	-0.947028	0.214	0.331	5.27683612200191e-93	4.82373	5.67177	4.38172	1.67029	2.17316	2.28107	3.6328	1.68844	3.48637	3.28126	1.93415	3.54328	2.49588	5.96343	1.60787
Cluster 3	Zm00001eb338370	2.32934912973821e-149	-1.03441	0.195	0.362	5.50611547287517e-145	3.32727	6.01904	9.30736	2.2125	5.65451	4.00113	6.04764	2.33474	6.32193	8.04391	6.84487	7.66288	13.3462	5.43881	3.08352
Cluster 3	Zm00001eb258290	2.06242263206298e-114	-1.03637	0.305	0.426	4.87515461767048e-110	9.01271	9.00502	6.60597	3.00166	2.86142	4.64401	8.44677	1.60468	4.72769	9.51087	6.10315	6.49723	3.59323	5.07536	1.4741
Cluster 3	Zm00001eb294580	3.89108144114985e-101	-1.03779	0.23	0.345	9.19773831059001e-97	3.25547	9.19627	6.58494	1.69875	1.61182	2.06073	2.5592	1.29054	2.6154	5.90266	2.53515	2.27324	1.49175	2.48134	0.958206
Cluster 3	Zm00001eb032690	1.1809608864416e-224	-1.05747	0.449	0.61	2.79155534337066e-220	12.0983	8.8245	19.5831	6.05226	6.7729	10.0262	21.288	20.3169	13.234	13.3559	13.0782	31.5122	9.41191	32.0676	18.7336
Cluster 3	Zm00001eb144450	9.45323692323114e-118	-1.11113	0.128	0.263	2.23455614391338e-113	3.58761	3.89545	4.04858	0.988521	1.30877	1.72674	2.82729	1.9542	2.40931	6.3088	2.08789	3.33637	2.64771	1.78679	1.26359
Cluster 3	Zm00001eb151510	8.24681832825535e-165	-1.1134	0.374	0.513	1.949382916433e-160	11.5756	7.72063	4.796	4.05476	6.01088	12.7727	27.0288	6.53075	13.6143	8.08743	9.43442	13.8014	7.96141	3.01261	5.9939
Cluster 3	Zm00001eb184710	3.60485477967757e-67	-1.14181	0.187	0.277	8.52115572820185e-63	6.02006	2.69494	0.994933	1.45546	1.31482	1.68854	25.0412	1.23229	3.96622	1.18341	1.55651	5.45541	1.03877	1.35267	1.44403
Cluster 3	Zm00001eb285660	1.00301396327371e-138	-1.14315	0.184	0.334	2.37092440638638e-134	3.7112	4.3307	6.40419	1.50132	1.32056	3.16867	4.94667	10.7011	3.13558	6.82219	3.58875	4.98254	1.83041	2.4999	7.81403
Cluster 3	Zm00001eb145810	2.90308682324469e-190	-1.14818	0.237	0.425	6.8623166327858e-186	7.34876	6.57309	9.26531	2.60746	3.8503	5.30298	7.86932	3.53494	8.39585	12.3992	4.34513	5.83244	6.54043	3.53303	4.22695
Cluster 3	Zm00001eb052790	1.6119923600404e-58	-1.19942	0.281	0.358	3.8104275406635e-54	2.68195	11.2854	6.27307	3.25843	12.8079	5.20567	3.78661	46.3543	3.59427	11.2872	2.50386	3.16475	32.7776	3.83448	39.2249
Cluster 3	Zm00001eb405880	1.00852010255313e-244	-1.2171	0.345	0.52	2.38393981841508e-240	9.4763	6.90665	9.37831	2.88752	3.08446	4.02022	14.2189	2.20299	10.5374	10.294	3.90657	17.1899	3.23316	3.55907	2.22807
Cluster 3	Zm00001eb223980	1.83453003481424e-07	-1.23182	0.396	0.381	0.00433646	3.35197	2.5166	51.2186	4.03484	4.28951	5.57356	6.79182	3.99575	4.55412	3.66835	5.17431	14.1432	3.36141	5.35149	2.61394
Cluster 3	Zm00001eb041250	1.41657911782248e-112	-1.26155	0.132	0.258	3.34850971870878e-108	1.48017	9.78314	3.22647	0.870243	0.889063	1.32655	1.7492	4.13831	1.35724	2.43401	1.56125	1.90597	1.86076	3.22138	3.36644
Cluster 3	Zm00001eb405380	6.789809235564e-111	-1.26986	0.197	0.319	1.60497510710262e-106	10.8727	6.25729	1.20298	1.58857	0.809616	1.11574	2.25308	1.1277	6.84992	1.22362	0.951992	0.995398	1.01747	1.7742	0.917629
Cluster 3	Zm00001eb283200	2.02457560331394e-196	-1.28053	0.09	0.272	4.7856918111135e-192	3.35941	4.23351	2.74422	0.626121	0.560416	0.827088	3.50897	1.87312	2.59312	3.52506	2.0947	3.18594	0.856384	3.80519	1.94703
Cluster 3	Zm00001eb253070	3.70109251641248e-112	-1.29906	0.186	0.314	8.74864249029583e-108	1.2065	14.1798	5.41157	1.73286	1.9957	5.269	2.30623	13.7229	1.28153	5.86077	3.58007	2.61124	3.59373	21.153	6.34315
Cluster 3	Zm00001eb160050	2.63270451895795e-172	-1.35161	0.129	0.297	6.22318694191279e-168	6.70897	2.32398	3.82632	0.957401	0.806082	1.14962	6.03265	0.799029	5.04776	4.5678	1.1238	5.71842	1.00979	3.44037	1.30912
Cluster 3	Zm00001eb433040	1.32480044654271e-177	-1.35607	0.127	0.301	3.13156329553765e-173	4.93883	8.17892	1.58541	0.967921	1.03927	1.37748	4.0579	1.44312	4.47995	1.65075	1.27979	2.22643	1.33679	1.46827	3.64875
Cluster 3	Zm00001eb157980	9.31295517480136e-165	-1.37152	0.102	0.264	2.20139634421955e-160	2.92026	8.6079	1.23357	0.720093	0.844032	1.5026	3.15909	3.37884	2.22015	3.62796	0.913126	1.46059	0.747524	2.90061	0.567072
Cluster 3	Zm00001eb038930	3.62387416692029e-184	-1.38642	0.094	0.267	8.56611375576618e-180	6.11411	4.76238	0.827636	0.663016	0.631522	0.733734	2.39497	0.741997	4.62948	1.2397	0.714785	0.709512	0.983908	0.929516	0.480814
Cluster 3	Zm00001eb250240	3.9946324462016e-211	-1.45651	0.09	0.28	9.44251217633135e-207	5.65861	6.63826	0.724933	0.663305	0.600191	0.713803	3.31729	0.688887	4.11449	0.739664	0.688385	0.569217	0.740627	1.08144	0.827649
Cluster 3	Zm00001eb257910	1.1569250555e-206	-1.49111	0.081	0.264	2.7347394461909e-202	6.41928	4.26958	0.738934	0.52914	0.452998	0.648514	2.1293	0.735391	5.10297	0.961922	0.567849	0.622047	0.605697	0.922331	0.830231
Cluster 3	Zm00001eb049960	3.50221254023249e-241	-1.50652	0.181	0.387	8.27853000260155e-237	5.91301	8.40907	6.84865	1.46206	1.77322	2.7934	9.98541	1.93805	3.44446	6.01612	5.06204	8.73716	4.64232	3.21959	2.29736
Cluster 3	Zm00001eb223050	1.19707745988422e-210	-1.50818	0.081	0.268	2.82965169967431e-206	6.38743	4.41987	0.499446	0.573869	0.414188	0.778447	4.47802	0.544576	3.17429	5.043	0.86313	0.569579	0.554269	0.582875	0.410867
Cluster 3	Zm00001eb386660	1.13845748701893e-198	-1.53541	0.114	0.295	2.69108580781534e-194	8.75452	4.54747	0.786413	0.786767	0.68297	0.884593	2.60195	0.704964	7.11198	0.792247	0.735374	0.720009	0.889067	1.36116	0.695556
Cluster 3	Zm00001eb142630	2.51189882846041e-276	-1.53812	0.111	0.34	5.93762645071472e-272	6.76778	4.41194	2.48342	0.810757	0.809097	1.24336	5.91454	0.94473	9.62725	3.38292	1.23537	2.90886	1.14485	1.15579	1.04084
Cluster 3	Zm00001eb158800	1.4160010434955e-222	-1.54634	0.071	0.264	3.34714326661467e-218	6.06947	3.48658	2.42383	0.492803	0.475148	0.661822	2.14012	0.508406	3.34915	2.96391	0.629155	1.91121	0.698701	5.62237	0.671617
Cluster 3	Zm00001eb054050	1.5007539578393e-169	-1.55831	0.117	0.285	3.54748220554053e-165	5.86026	2.76579	4.633	1.08882	1.85071	2.71172	19.2189	1.31445	4.2219	7.79901	3.59789	12.6712	2.14648	3.26292	1.90866
Cluster 3	Zm00001eb335470	1.83304036730134e-132	-1.58713	0.156	0.297	4.33294082022692e-128	1.78626	1.51636	23.6192	1.19325	1.03131	1.75665	3.62225	1.84688	1.95746	3.90437	3.66344	17.7429	1.35699	24.4634	1.37716
Cluster 3	Zm00001eb406100	6.66952906907172e-95	-1.60523	0.162	0.273	1.57654328134717e-90	1.56904	1.41414	28.1299	1.25766	1.37313	1.41009	1.82347	1.43272	1.63438	1.42213	1.3729	22.92	1.17179	11.3839	0.939056
Cluster 3	Zm00001eb383680	3.8517235549339e-200	-1.60907	0.222	0.394	9.10470413915276e-196	17.634	7.21424	2.06452	1.98496	1.77392	1.90267	5.18712	2.06536	10.9106	2.03885	1.71346	1.56214	2.51371	3.03242	2.28154
Cluster 3	Zm00001eb207550	6.45913111823322e-80	-1.65238	0.221	0.322	1.52680941372797e-75	14.7033	10.4383	2.12229	2.18112	1.99101	2.02494	10.2299	2.23739	8.98133	1.99044	4.48476	2.08367	1.84019	91.2186	1.92109
Cluster 3	Zm00001eb184730	4.33302084583007e-163	-1.68087	0.097	0.256	1.02423946753731e-158	7.39449	2.62246	1.0168	0.790846	0.699394	0.876143	25.7336	0.989438	3.85843	1.25449	0.935578	6.13495	0.747721	0.986789	1.04614
Cluster 3	Zm00001eb084690	0	-1.73316	0.238	0.528	0	12.7521	13.3933	5.08201	2.15539	2.13667	2.79587	16.5135	2.57847	11.1484	11.8035	2.87857	8.31653	2.86502	2.92702	2.24663
Cluster 3	Zm00001eb261440	0	-1.74354	0.2	0.447	0	6.80607	7.14298	15.3114	1.77843	3.28095	4.93426	15.4689	1.33567	4.6125	7.50863	6.97077	21.1692	2.22446	26.1187	1.37377
Cluster 3	Zm00001eb067530	8.82381717720505e-90	-1.87436	0.368	0.44	2.08577390434773e-85	3.5144	53.1008	10.4713	3.40355	3.56206	6.28037	4.82557	12.97	3.0727	9.98829	5.46806	4.21323	5.00032	16.7496	12.4198
Cluster 3	Zm00001eb226470	4.32926976894487e-224	-1.88779	0.142	0.336	1.02335278798319e-219	5.2101	20.5841	2.56814	1.03996	1.08448	1.32921	1.76281	1.32517	4.7303	3.82848	1.18649	1.25543	1.51417	2.12819	1.58118
Cluster 3	Zm00001eb158810	3.2281661320177e-183	-1.89477	0.116	0.286	7.63073910286343e-179	15.1878	3.93772	1.33004	0.910317	0.719117	0.922108	2.50234	0.802469	7.15698	1.10733	0.883495	0.762632	0.637563	3.94721	1.88147
Cluster 3	Zm00001eb087570	0	-2.13495	0.276	0.547	0	20.8902	43.2665	21.3873	4.01899	4.63521	7.46562	11.336	3.04515	22.2989	21.8262	8.35915	8.74678	6.43972	4.28536	2.65213
Cluster 3	Zm00001eb206040	0	-2.1479	0.186	0.422	0	13.4176	27.2814	2.2192	1.77507	2.01173	3.10126	7.5355	2.5329	16.6643	6.10319	2.00331	3.24463	2.32495	2.27716	2.05687
Cluster 3	Zm00001eb432730	2.10068142496022e-117	-2.19416	0.214	0.33	4.96559075232096e-113	2.09257	42.8339	9.55259	1.71844	1.81503	3.70952	2.44552	3.93745	2.18832	8.75425	2.74237	2.95763	3.22356	4.90883	3.43787
Cluster 3	Zm00001eb312640	0	-2.31653	0.144	0.442	0	4.16785	8.76874	27.3955	1.14196	1.51023	3.02531	14.9532	1.68524	5.2923	18.7999	10.265	23.2617	2.06437	7.1397	1.09559
Cluster 4	Zm00001eb408920	0	3.59642	0.927	0.108	0	0.895347	0.687448	0.687846	1.63226	29.2336	2.03398	1.09972	0.759899	1.24073	0.529166	0.968281	0.790605	43.4725	0.856912	1.23912
Cluster 4	Zm00001eb053420	0	3.09399	0.918	0.344	0	3.10733	2.51007	2.05129	48.3839	83.2121	11.6237	2.71749	2.57264	2.9809	1.86062	2.33439	2.15765	4.56975	2.65418	2.39487
Cluster 4	Zm00001eb133100	0	3.02395	0.576	0.03	0	0.230612	0.17851	0.159004	0.28457	9.45709	0.613904	0.353999	0.310542	0.275933	0.124415	0.144637	0.215646	3.73692	0.114139	0.277205
Cluster 4	Zm00001eb408900	0	2.67435	0.522	0.038	0	0.250522	0.1683	0.201261	0.611545	7.73116	0.507349	0.255585	0.231953	0.298322	0.172946	0.223736	0.160557	7.26968	0.131304	0.318951
Cluster 4	Zm00001eb074380	0	2.4373	0.529	0.055	0	0.126328	0.15818	0.215212	1.33886	7.36416	1.70499	0.113794	0.143337	0.104891	0.169978	2.6926	0.153018	8.03601	0.341051	0.772404
Cluster 4	Zm00001eb088740	0	2.39473	0.475	0.117	0	1.01497	1.14913	0.429443	1.90425	9.68512	1.35388	0.513736	0.509756	0.674189	0.981339	0.50563	0.219821	4.21903	0.374757	0.634733
Cluster 4	Zm00001eb144010	0	2.32971	0.562	0.083	0	0.512628	0.267309	0.247083	2.13307	8.19962	1.69099	0.469271	0.397196	0.499531	0.311928	2.75066	0.464996	8.62638	0.212687	0.253935
Cluster 4	Zm00001eb279680	0	2.30976	0.32	0.033	0	0.165726	0.0813276	0.134063	1.38163	5.93758	0.922317	0.202014	0.630503	0.259158	0.0571302	0.152098	0.152047	3.4904	0.0822319	0.207943
Cluster 4	Zm00001eb163000	0	2.2307	0.706	0.168	0	1.32591	1.23663	1.09177	2.11275	11.6674	2.18172	0.934629	3.80665	1.42289	1.1356	1.51366	1.11181	15.6104	1.35157	3.8147
Cluster 4	Zm00001eb302400	0	1.91004	0.376	0.048	0	0.227243	0.195979	0.181884	1.25847	4.23454	0.904693	0.234962	0.172169	0.266382	0.242324	0.216912	0.306267	1.17621	0.343071	0.0992216
Cluster 4	Zm00001eb431760	0	1.87279	0.699	0.227	0	1.4119	1.43698	1.23118	3.41807	12.9848	3.34685	1.04794	12.4563	1.17401	7.14027	8.88164	1.07973	20.2464	0.882049	7.0641
Cluster 4	Zm00001eb071550	0	1.85245	0.552	0.203	0	0.956247	1.55595	1.66849	11.1257	15.4256	15.2124	0.605995	5.73506	0.920266	1.06532	3.65882	0.917385	6.44681	1.31938	5.53336
Cluster 4	Zm00001eb027390	0	1.81322	0.304	0.018	0	0.0850008	0.0886353	0.0515266	0.211693	3.1293	0.251438	0.126633	0.0757855	0.137985	0.0118056	0.125244	0.0604982	5.70246	0.130442	0.0549408
Cluster 4	Zm00001eb185330	0	1.80038	0.4	0.055	0	0.197052	0.148412	0.22996	0.88168	4.15468	0.869572	0.264719	1.62593	0.188479	0.183325	1.04526	0.262231	5.59581	0.793941	1.3259
Cluster 4	Zm00001eb336810	0	1.77744	0.31	0.058	0	0.266791	0.242462	0.281581	0.761035	4.61334	1.90441	1.57358	0.537879	2.03113	0.251428	1.09581	0.894476	4.91313	0.515803	0.448223
Cluster 4	Zm00001eb122220	0	1.75218	0.375	0.041	0	0.168263	0.148645	0.138302	0.362557	3.59812	0.403091	0.308966	2.5246	0.256421	0.156102	0.205045	0.155487	2.49427	0.199979	3.57657
Cluster 4	Zm00001eb253860	1.26730582546968e-270	1.74679	0.414	0.165	2.99565751024524e-266	0.57592	0.647855	2.38532	2.8346	9.21351	6.4677	2.19613	1.54346	0.975016	2.90476	7.6937	3.71076	12.9468	0.545879	3.91141
Cluster 4	Zm00001eb125400	0	1.73676	0.49	0.115	0	0.293191	0.239289	0.254778	5.21261	6.5948	4.71877	0.431535	1.2468	0.416144	0.224012	1.49121	0.512758	5.84876	0.0925087	0.53731
Cluster 4	Zm00001eb433420	0	1.70648	0.687	0.312	0	2.3846	5.24035	2.572	10.3551	17.9814	11.0278	2.05281	8.78009	2.32881	3.78724	3.60109	1.67099	12.9262	2.04211	1.76257
Cluster 4	Zm00001eb408010	0	1.68254	0.676	0.239	0	1.45637	1.11978	1.1186	18.3503	14.1948	7.48735	1.36957	1.11512	1.4427	1.02567	1.31902	1.10589	1.10889	1.27932	1.21268
Cluster 4	Zm00001eb009090	0	1.6674	0.458	0.129	0	0.635939	0.455077	0.492326	4.82114	6.29292	1.94091	1.36258	2.04244	0.91557	0.396035	0.543617	1.33643	1.03123	0.879661	0.65575
Cluster 4	Zm00001eb320650	0	1.66128	0.427	0.118	0	0.498949	0.355632	0.372399	4.26268	7.43106	4.39939	0.89667	0.787005	1.01207	0.58131	10.325	0.711979	18.8625	2.66898	0.433816
Cluster 4	Zm00001eb428010	0	1.65301	0.286	0.06	0	0.19581	0.203244	0.187372	0.8331	4.20991	1.54468	0.253409	1.36409	0.195767	0.199946	4.15845	0.2433	11.9924	0.285276	2.34053
Cluster 4	Zm00001eb237260	0	1.64291	0.288	0.018	0	0.0500782	0.035897	0.0353738	0.116163	2.67486	0.213835	0.0466824	0.468748	0.0937746	0.0273307	0.880091	0.0475065	6.0613	0.0327028	0.498157
Cluster 4	Zm00001eb373380	0	1.62282	0.289	0.038	0	0.211066	0.130845	0.140843	0.423271	3.26169	0.75305	0.283622	0.202422	0.332191	0.0808068	0.326943	0.225858	11.347	0.280767	0.329762
Cluster 4	Zm00001eb333170	0	1.61955	0.28	0.064	0	0.283948	0.219717	0.23274	1.30267	4.13355	1.79442	0.550803	1.11639	0.369676	0.298684	1.90905	0.27491	9.08154	0.235115	0.307703
Cluster 4	Zm00001eb266370	0	1.59275	0.908	0.501	0	5.50057	3.24125	6.65519	33.8613	39.0453	22.7355	6.87813	14.4144	6.70595	6.27499	77.3201	6.96939	23.662	4.01993	15.0418
Cluster 4	Zm00001eb157130	0	1.57655	0.283	0.05	0	0.316801	0.211464	0.320847	0.411152	3.38695	0.423433	0.32043	1.30254	0.270765	0.427405	0.533836	0.442071	7.91744	0.409898	1.61077
Cluster 4	Zm00001eb308350	0	1.55902	0.621	0.306	0	2.93291	2.97244	2.64779	3.98335	11.3457	3.81458	3.03055	3.75845	3.20904	2.53841	2.75738	2.1629	10.0943	2.51869	4.2136
Cluster 4	Zm00001eb290700	0	1.55731	0.498	0.193	0	1.28988	0.947158	5.47514	2.4498	19.1428	11.9927	6.59084	3.16706	2.01765	3.37122	39.6956	40.2637	100.301	0.972503	4.3636
Cluster 4	Zm00001eb179290	0	1.55047	0.345	0.059	0	1.20265	0.827008	0.173053	0.228467	3.8229	0.287655	0.650935	0.156296	0.63377	0.128588	0.362613	0.152093	1.5197	0.160083	0.0940328
Cluster 4	Zm00001eb356140	0	1.55022	0.313	0.072	0	0.490905	0.641962	0.502653	0.63785	3.67446	0.737909	0.433201	0.614716	0.423151	0.506364	0.677016	0.443544	3.93018	0.346435	0.580223
Cluster 4	Zm00001eb289210	0	1.51297	0.254	0.056	0	0.29098	0.349162	0.411906	0.676273	3.20782	0.631254	0.665159	0.623608	0.374343	0.41089	0.43103	0.614892	2.94085	0.917642	0.729465
Cluster 4	Zm00001eb011080	0	1.50475	0.589	0.266	0	2.00811	1.3124	1.31297	30.3329	17.9958	6.97177	1.7079	5.94009	1.66427	1.2595	1.59218	1.30129	1.85295	2.0362	1.61711
Cluster 4	Zm00001eb076160	0	1.50373	0.441	0.149	0	1.20445	0.689821	0.704202	3.06145	5.82283	2.44841	1.03505	1.8721	0.930136	0.751604	2.90359	0.793257	2.7179	2.62878	1.35645
Cluster 4	Zm00001eb233610	0	1.50027	0.48	0.172	0	1.13899	1.3097	0.672888	2.70311	7.4794	5.7945	4.32848	3.08991	1.93895	0.895096	3.00874	2.82585	6.82134	4.56009	1.93465
Cluster 4	Zm00001eb245950	0	1.49616	0.414	0.144	0	1.01098	1.17548	1.25862	1.74019	5.55165	2.51729	1.31968	1.09853	1.51924	0.953247	1.33389	1.01714	3.93727	1.22333	0.907737
Cluster 4	Zm00001eb187120	0	1.48833	0.368	0.076	0	0.314593	0.200408	0.22152	2.15383	3.5913	1.26938	0.273442	1.04393	0.357205	0.190874	0.666279	0.205855	3.49127	0.292676	0.633476
Cluster 4	Zm00001eb233420	0	1.48396	0.352	0.067	0	0.27385	0.171307	0.391219	1.39794	3.30686	0.855814	0.314417	0.722855	0.31207	0.410191	0.699605	0.566437	3.66298	0.976635	1.18286
Cluster 4	Zm00001eb072510	0	1.42737	0.644	0.208	0	0.782452	0.952107	0.681463	21.748	14.0363	19.5483	0.711459	1.7474	0.960277	0.633877	3.82088	0.637673	5.98065	0.937613	0.885584
Cluster 4	Zm00001eb247860	0	1.40717	0.36	0.085	0	0.30883	0.371982	0.356152	0.995226	3.95664	0.941499	0.444054	5.66756	0.460279	0.1951	2.00414	0.40577	7.72628	0.960139	5.87803
Cluster 4	Zm00001eb121470	0	1.39669	0.656	0.269	0	1.76521	1.22933	1.54016	28.0264	15.3827	8.74235	1.43396	1.60124	1.49952	1.09422	1.49942	1.1825	1.76306	1.7501	1.39812
Cluster 4	Zm00001eb157120	0	1.38728	0.399	0.119	0	0.750111	0.618537	0.902767	1.19127	4.38184	1.23103	0.75094	3.63575	0.675278	1.13586	1.19214	0.899481	4.98254	0.8598	4.46087
Cluster 4	Zm00001eb140540	0	1.37341	0.606	0.255	0	1.88964	1.45957	1.30397	20.0243	12.4093	7.4618	1.29429	1.59075	1.42318	1.09037	1.33458	1.02241	1.32296	1.6923	1.69269
Cluster 4	Zm00001eb337240	0	1.34895	0.509	0.168	0	1.15264	1.00934	0.880291	3.83082	5.55773	2.81612	0.860249	1.08971	0.779338	0.908116	1.80878	0.778655	7.01076	3.69374	0.691685
Cluster 4	Zm00001eb254540	1.31929602939152e-259	1.34832	0.346	0.117	3.11855195427567e-255	0.459214	0.369536	0.798005	6.07066	6.09725	8.51267	0.536306	1.0799	0.657666	0.60188	1.37086	2.4362	1.14039	0.473224	8.40337
Cluster 4	Zm00001eb226870	0	1.32978	0.429	0.134	0	0.612675	0.338047	0.382642	4.17599	4.86273	3.29072	0.471247	2.308	0.683632	0.393206	3.44831	0.438662	7.77334	0.371315	0.711805
Cluster 4	Zm00001eb033390	0	1.32194	0.401	0.116	0	0.375377	0.247186	0.390459	8.80441	5.21431	2.01911	0.266446	0.373631	0.209033	0.221647	0.496577	0.195163	0.794184	0.408693	0.335956
Cluster 4	Zm00001eb050840	2.11837035419712e-214	1.29162	0.309	0.11	5.00740384325115e-210	0.60214	0.720993	0.503964	2.0842	4.11951	4.44346	0.773155	0.809047	0.723508	1.57942	1.74543	0.602455	1.91214	0.548323	0.34765
Cluster 4	Zm00001eb271420	0	1.27992	0.307	0.065	0	0.129809	0.109716	0.159572	2.01729	2.7956	2.7893	0.297223	0.30868	0.209969	0.276588	0.906533	0.105674	1.28159	0.0710316	0.265956
Cluster 4	Zm00001eb275130	2.45219121556702e-237	1.27072	0.446	0.192	5.79648959535733e-233	2.11357	0.706498	0.799569	8.28162	7.17913	3.09513	1.06138	1.12571	1.75843	1.70221	3.37556	0.84846	3.71763	0.616908	0.903664
Cluster 4	Zm00001eb219700	3.56860916075682e-264	1.23503	0.267	0.075	8.43547833419698e-260	0.246204	0.272779	0.597304	0.404158	2.94863	1.4077	1.83701	1.16726	0.451785	1.50958	1.66709	2.03386	4.65815	0.80517	0.727168
Cluster 4	Zm00001eb164390	5.9559650850811e-238	1.22188	0.377	0.143	1.40787102681147e-233	0.789048	0.538558	0.483677	9.46709	5.53715	2.13622	0.564367	0.499248	0.594679	0.457002	0.622631	0.425737	0.742017	0.3876	0.461058
Cluster 4	Zm00001eb418870	0	1.21133	0.257	0.055	0	0.195383	0.120671	0.295631	0.919122	2.4413	1.14171	0.194554	1.42088	0.148035	0.139487	2.55861	0.249463	2.96583	0.156456	1.31265
Cluster 4	Zm00001eb284290	0	1.20906	0.255	0.052	0	0.127308	0.0974186	0.114392	1.56614	2.22851	1.21421	0.124243	0.490151	0.108893	0.096133	0.244329	0.0817958	1.92616	0.216001	0.145404
Cluster 4	Zm00001eb408380	1.0006115459437e-281	1.19152	0.313	0.094	2.36524557230172e-277	0.347052	0.2536	0.293363	2.35849	3.29204	2.88437	0.6124	1.1178	0.308301	1.06312	3.12984	0.353877	2.20997	0.331304	2.00069
Cluster 4	Zm00001eb161360	0	1.18755	0.278	0.065	0	0.251479	0.202178	0.366432	1.71757	2.50514	0.922817	0.542244	0.50473	0.409025	0.182066	0.469094	0.375252	2.05563	0.665323	0.246542
Cluster 4	Zm00001eb003830	1.95210946061101e-282	1.17915	0.749	0.467	4.61439634299231e-278	6.03246	5.20231	10.0573	6.50029	17.9886	9.32608	6.9947	8.5016	9.56848	6.57517	15.8408	7.64487	20.9832	6.92831	4.21435
Cluster 4	Zm00001eb433490	1.55591746732811e-251	1.17752	0.433	0.174	3.67787770927019e-247	1.13718	0.994345	0.794333	4.47771	5.32561	2.76608	1.25459	5.51536	0.940858	1.15605	1.62442	0.933759	3.02626	1.45068	1.26081
Cluster 4	Zm00001eb009540	5.22967969641237e-239	1.17243	0.412	0.163	1.23619168663796e-234	1.07469	1.00857	0.714577	5.37248	6.035	8.17945	1.68945	2.6398	3.06142	1.2571	1.43896	1.42063	2.55374	0.522026	0.792037
Cluster 4	Zm00001eb293340	3.6056365849392e-267	1.16753	0.292	0.086	8.52300375947928e-263	0.641315	0.438752	0.490715	1.40592	2.90486	1.46863	0.66465	0.847509	0.423345	0.488969	0.719057	0.426759	2.3309	0.586589	0.369887
Cluster 4	Zm00001eb092540	4.71178839964408e-261	1.13822	0.51	0.222	1.11377254190787e-256	1.31371	1.06907	1.03292	12.7242	7.56954	6.419	1.2416	1.26355	1.24524	0.940051	1.09294	1.08938	0.843929	1.07431	1.28666
Cluster 4	Zm00001eb083840	1.38721667221197e-293	1.11699	0.304	0.086	3.27910276977466e-289	0.38554	0.251289	0.208699	3.4028	2.77593	1.25649	0.209593	0.278505	0.470181	0.192378	0.307954	0.229803	0.706957	0.299884	0.163356
Cluster 4	Zm00001eb308980	4.73288787259008e-260	1.10383	0.318	0.101	1.11876003532284e-255	0.536394	0.255	0.235942	3.61432	3.01278	2.04926	0.35234	0.328651	0.53365	0.24074	0.368471	0.380145	0.244745	0.187951	0.238725
Cluster 4	Zm00001eb030970	3.30390613228603e-268	1.08308	0.298	0.088	7.80977331549771e-264	0.838234	0.61086	0.152204	1.45638	2.66274	1.20585	0.428133	0.384217	0.736084	0.374961	0.4431	0.303943	2.03769	0.230487	0.379493
Cluster 4	Zm00001eb181940	2.22389211884469e-266	1.08151	0.299	0.089	5.25683619052507e-262	0.644422	0.479459	0.480538	1.60199	2.70067	1.23812	0.651829	0.471854	0.528734	0.67907	1.25643	0.322839	0.930455	0.774446	0.8236
Cluster 4	Zm00001eb147750	0	1.07934	0.498	0.179	0	0.80225	0.722943	0.622809	13.1252	6.4009	5.28211	0.536678	0.630817	0.679833	0.756085	0.673762	0.60975	0.589293	0.408107	0.549847
Cluster 4	Zm00001eb144530	2.40360162497094e-251	1.07526	0.502	0.22	5.68163352110631e-247	1.65863	1.20878	1.06132	9.29486	6.29513	4.11979	0.829943	1.99151	0.89763	0.763992	1.17759	0.943442	0.935056	1.20481	1.09509
Cluster 4	Zm00001eb409850	0	1.07444	0.836	0.532	0	6.38824	6.88619	5.96246	28.4589	21.0364	16.3442	4.78195	5.59264	5.86345	5.39659	5.395	4.85537	5.0929	6.16992	5.0357
Cluster 4	Zm00001eb075370	5.54208260779857e-264	1.06296	0.457	0.181	1.31003748683143e-259	1.48137	1.23125	0.480709	5.80349	4.77566	3.45468	0.741471	0.45122	1.20867	0.569166	0.728639	0.457622	0.69974	0.678737	0.412435
Cluster 4	Zm00001eb406880	1.09096197142514e-287	1.05033	0.369	0.12	2.57881590805474e-283	0.386552	0.334566	0.370787	4.94534	3.40098	3.25991	0.40097	0.780641	0.26656	0.301716	0.666726	0.385565	1.10941	0.231331	0.588072
Cluster 4	Zm00001eb223800	1.54693645266264e-258	1.04341	0.302	0.092	3.65664838680395e-254	0.340929	0.293831	0.45995	1.75262	2.66866	2.06251	0.573772	1.39282	0.418962	0.569869	2.06224	0.681382	3.05891	1.23179	1.3216
Cluster 4	Zm00001eb278140	0	1.02596	0.732	0.383	0	4.0232	3.73917	1.18388	18.4519	12.7196	15.9934	2.77114	3.33354	4.33421	2.43008	2.14263	1.33955	2.49817	1.34236	1.79407
Cluster 4	Zm00001eb289530	1.82705739177547e-171	1.01054	0.334	0.14	4.31879826267886e-167	1.05444	1.3625	1.06786	1.37293	3.38232	1.30482	1.3157	0.762151	1.18306	0.777625	1.03354	1.09869	1.77337	1.84391	0.873699
Cluster 4	Zm00001eb033140	4.37919884578543e-145	1.00871	0.363	0.169	1.03515502316676e-140	0.447652	1.68317	3.92447	2.87652	7.04799	10.0815	2.00186	3.69802	2.03191	8.85185	10.8375	2.86366	17.3676	0.844236	2.24041
Cluster 4	Zm00001eb311230	7.34618730709793e-212	1.00551	0.447	0.197	1.73649175565181e-207	1.46418	1.11676	1.79734	4.54201	5.32894	2.69471	0.9537	3.46099	1.14378	3.12838	5.00801	1.14859	8.2493	0.665191	1.26141
Cluster 4	Zm00001eb196390	6.62395901594583e-209	1.00103	0.458	0.206	1.56577143218928e-204	1.58934	1.59121	2.54236	3.76399	5.2261	3.01947	1.16564	1.41009	1.74229	2.05169	2.54719	1.64971	3.14776	3.02804	1.52706
Cluster 4	Zm00001eb061280	1.40549659492632e-235	0.999715	0.26	0.076	3.32231285108683e-231	0.407708	0.330596	0.186244	1.72098	2.26016	1.44671	0.603791	0.354077	1.02632	0.306875	0.648271	0.430494	1.71208	0.67941	0.28239
Cluster 4	Zm00001eb369150	1.83588491109318e-180	0.991149	0.321	0.126	4.33966475284205e-176	0.827928	1.05287	0.726157	2.14023	3.12117	1.68044	0.898214	0.772097	0.673927	0.672382	0.902373	0.851367	2.02637	0.466549	1.40337
Cluster 4	Zm00001eb023950	3.9417956303692e-209	0.986748	0.487	0.227	9.31761651106671e-205	1.66874	1.05896	1.00252	8.84073	6.35199	6.13577	1.40539	4.49764	3.03506	0.596569	1.1205	1.06388	3.90964	0.467734	1.02458
Cluster 4	Zm00001eb028820	6.36827442521948e-215	0.977572	0.262	0.081	1.50533270863338e-210	0.288065	0.191068	0.208813	2.18712	2.51622	1.68231	0.175772	3.74239	0.286061	0.233881	2.35298	0.221163	2.04608	0.291925	0.328016
Cluster 4	Zm00001eb300130	1.9824226893949e-241	0.975519	0.632	0.328	4.68605075319167e-237	3.45887	2.29698	1.14551	17.3396	10.0159	8.5327	2.85504	1.22794	3.10934	1.62909	1.46559	1.45392	1.54336	1.09967	1.46293
Cluster 4	Zm00001eb036320	6.94030806468985e-203	0.975053	0.314	0.113	1.64055002033139e-198	0.390913	0.469415	0.944813	2.65433	3.0592	1.67972	0.572621	0.820042	0.317552	3.01504	4.0154	0.45972	3.28068	0.691514	0.50947
Cluster 4	Zm00001eb313950	3.79699440763597e-201	0.958762	0.47	0.215	8.9753353807699e-197	2.79323	1.35594	2.71193	2.95002	5.77533	2.62753	2.49698	0.963873	1.46179	2.00692	3.56774	2.90951	11.2527	2.36634	1.7991
Cluster 4	Zm00001eb013360	2.61688690313208e-159	0.947055	0.514	0.278	6.1857972616236e-155	2.54605	2.7415	5.48325	14.4719	11.8164	17.3497	4.01633	1.46578	4.15363	5.70049	11.0138	3.63897	4.05724	1.0138	1.159
Cluster 4	Zm00001eb246410	9.16624628808246e-160	0.938806	0.63	0.398	2.16671729757693e-155	4.22015	5.04334	4.30967	5.85378	9.82331	5.74907	4.9162	2.39318	4.12446	3.22802	4.17007	4.83039	9.38455	4.17827	2.44609
Cluster 4	Zm00001eb084560	7.94555820615897e-172	0.937235	0.259	0.091	1.87817104877186e-167	0.611976	1.28143	0.225202	1.30281	2.57464	0.731706	0.948573	0.288387	0.806128	0.318626	3.36904	0.439485	2.75203	1.40861	0.376153
Cluster 4	Zm00001eb390830	1.83813101152723e-168	0.93536	0.412	0.192	4.34497408504806e-164	1.58066	1.62692	1.00932	4.07607	4.52963	3.13048	1.3852	1.25303	1.29611	1.43785	2.36283	0.962975	3.38703	1.22686	1.25897
Cluster 4	Zm00001eb434990	1.97203301492974e-181	0.923896	0.336	0.133	4.66149164069091e-177	0.737274	1.11873	0.59555	4.16596	3.40184	3.29741	0.684848	0.542315	0.654939	0.563445	0.62363	0.524922	0.501378	0.68583	0.519324
Cluster 4	Zm00001eb228160	2.57068221372348e-160	0.918225	0.269	0.1	6.07657861679955e-156	0.818909	0.795444	1.63502	1.49561	2.77639	1.03972	0.525241	0.47332	0.754624	0.962779	1.12064	0.537082	1.48021	0.640429	0.375823
Cluster 4	Zm00001eb059070	3.56834620155026e-159	0.911665	0.343	0.148	8.43485675122451e-155	1.4298	0.958226	0.331158	3.8549	3.3709	1.60401	0.698542	0.54537	1.0005	0.492521	0.513158	0.415652	0.730283	0.372723	0.335949
Cluster 4	Zm00001eb147420	1.68597323653773e-133	0.910181	0.293	0.126	3.9853035365279e-129	1.21983	0.728331	0.799811	1.70159	3.14582	1.43275	1.24016	0.681086	1.14232	0.738878	2.87846	1.58778	5.96952	0.9403	0.883787
Cluster 4	Zm00001eb297490	9.0315133702026e-177	0.903509	0.449	0.213	2.13486913044849e-172	2.0859	0.883976	0.82409	8.02676	5.14734	3.4015	1.18249	0.949794	2.01252	0.742792	1.00511	0.702421	0.715235	1.14928	0.816821
Cluster 4	Zm00001eb420390	4.00703132853514e-134	0.883292	0.301	0.131	9.47182065439136e-130	1.07945	0.812216	0.615382	2.34602	2.96711	1.53128	0.461642	2.48746	0.929882	0.916048	0.912242	0.283558	1.13572	0.922582	0.964476
Cluster 4	Zm00001eb006620	2.51249946583408e-63	0.882892	0.293	0.17	5.9390462373386e-59	2.49105	1.69726	1.71148	0.988417	4.19533	1.13313	2.66954	0.542977	2.33453	1.51554	1.06825	2.62841	2.87339	1.05952	0.456352
Cluster 4	Zm00001eb407550	6.36827836035331e-82	0.882731	0.31	0.168	1.50533363882031e-77	1.21508	1.3062	0.966013	3.15556	3.89629	3.33455	1.29426	1.93346	1.23998	0.859796	3.19541	1.23169	2.14964	1.72632	2.99469
Cluster 4	Zm00001eb329980	7.86709230712257e-192	0.872375	0.539	0.272	1.85962327955763e-187	3.15416	1.8712	0.861312	7.50288	6.05365	3.74932	1.77229	2.27432	2.57858	0.941908	1.02203	0.678084	2.37064	0.831274	1.50771
Cluster 4	Zm00001eb257440	3.09647728154846e-153	0.863662	0.287	0.114	7.31945299812425e-149	0.891265	0.717621	0.247923	2.35448	2.56148	1.75206	0.924625	0.367142	0.536594	0.985832	0.774718	0.220849	1.85209	0.0901362	0.373436
Cluster 4	Zm00001eb353810	6.30790055535333e-198	0.861887	0.296	0.103	1.49106153327442e-193	0.689918	0.520432	0.288065	2.63369	2.34386	1.48549	0.401783	0.482961	0.554444	0.428945	0.438162	0.287929	1.10511	0.293928	0.387407
Cluster 4	Zm00001eb261140	1.71998673468073e-185	0.861504	0.339	0.132	4.0657046434383e-181	0.823486	0.712721	0.724606	1.70923	3.13362	1.47972	0.900428	6.41885	0.945969	0.580961	1.3468	0.72699	3.06916	0.596039	8.46667
Cluster 4	Zm00001eb045790	2.78921201356499e-131	0.854544	0.28	0.118	6.59313935766493e-127	0.960576	1.0027	0.503911	1.87462	2.64131	1.3707	0.716641	1.08964	0.650281	0.623913	1.04536	0.638141	1.49245	0.510096	0.938089
Cluster 4	Zm00001eb425540	1.66004546577962e-165	0.849884	0.295	0.113	3.92401547200988e-161	0.614667	0.501634	0.275798	4.22788	2.63244	1.86355	0.407272	0.317413	0.632079	0.36519	0.431145	0.222136	0.336011	0.099058	0.499049
Cluster 4	Zm00001eb422480	3.76096766446718e-138	0.844912	0.307	0.132	8.89017536526751e-134	0.675857	0.442098	0.953754	2.88043	3.05333	2.8284	1.29707	1.34076	0.647709	1.36953	3.90583	1.2335	2.76177	0.798938	0.526598
Cluster 4	Zm00001eb186320	4.8315712042785e-121	0.825979	0.48	0.277	1.14208680126735e-116	2.45513	2.93231	3.28596	3.5295	5.95085	3.3899	2.28794	2.28606	2.29944	3.80928	3.81627	2.22973	5.66319	2.722	1.66107
Cluster 4	Zm00001eb070780	1.9642610605254e-180	0.8213	0.525	0.269	4.64312029486994e-176	1.45691	1.5132	6.31788	4.84053	6.69254	3.91155	2.26816	4.29338	1.82247	2.31066	7.91752	5.17458	16.9209	7.15643	2.5526
Cluster 4	Zm00001eb253390	8.65281473528637e-194	0.820588	0.432	0.186	2.04535234712699e-189	0.745688	0.56857	0.523609	6.93148	4.63373	5.53717	0.773345	10.2171	0.858619	0.592763	1.52593	0.673504	3.0879	1.00349	2.63802
Cluster 4	Zm00001eb050760	7.00569849068339e-123	0.820114	0.431	0.234	1.65600700922774e-118	2.70396	1.77206	1.38646	4.32411	5.06167	3.15302	1.96152	1.60234	2.38017	2.142	2.74149	1.40945	3.58494	1.34214	1.01605
Cluster 4	Zm00001eb310450	1.80722519041001e-87	0.813524	0.263	0.129	4.27191890509118e-83	1.00216	1.34668	0.473922	2.45274	3.36438	4.25422	1.14653	2.81535	1.73804	1.41045	1.26117	0.833878	1.89355	1.39783	0.708383
Cluster 4	Zm00001eb184080	1.24241329765423e-117	0.805745	0.287	0.128	2.93681655299507e-113	1.16301	0.535759	0.642225	3.62904	3.04817	2.12195	1.14712	0.257582	0.715367	1.97852	1.6238	0.749922	2.45323	0.319913	0.414481
Cluster 4	Zm00001eb011940	1.02762538127547e-146	0.80429	0.255	0.096	2.42910087625895e-142	0.482179	0.475295	0.171544	3.46276	2.18366	1.76418	0.277108	0.195228	0.378309	0.279152	0.17298	0.138696	0.120371	0.110061	0.152886
Cluster 4	Zm00001eb016850	7.90944727798279e-90	0.801892	0.376	0.214	1.86963514756957e-85	2.32005	1.1667	1.77578	5.92313	5.08601	4.41294	2.58856	0.863874	2.84168	1.18415	1.35863	2.15248	1.79087	2.4177	1.03943
Cluster 4	Zm00001eb404120	2.75047385730382e-157	0.800809	0.554	0.303	6.50157010389478e-153	4.06351	2.24381	0.93641	10.7556	7.12859	4.46712	2.15284	1.29121	3.57803	1.45056	1.52638	0.744615	2.5598	1.17977	0.92795
Cluster 4	Zm00001eb132680	8.85875718360673e-129	0.800447	0.354	0.169	2.09403302306096e-124	1.89242	1.84426	0.644516	2.64149	3.45955	1.66505	0.995078	0.907864	1.18092	0.713379	0.743187	0.384401	0.879005	0.648386	0.744401
Cluster 4	Zm00001eb361410	2.99865541719116e-177	0.799119	0.596	0.333	7.08822167515646e-173	2.58731	1.85773	4.43292	6.58357	7.16048	5.41542	2.85805	5.30293	1.8125	4.67955	6.18426	3.72028	5.16133	4.0777	3.60557
Cluster 4	Zm00001eb010730	5.67588633018503e-128	0.798734	0.449	0.243	1.34166601072914e-123	0.978186	2.73554	3.40005	3.22432	5.6018	4.52432	1.29162	5.93717	1.31083	5.91537	7.1498	1.46515	12.5734	1.87924	1.58077
Cluster 4	Zm00001eb389820	1.13527989457271e-114	0.794304	0.437	0.243	2.68357461479098e-110	2.20659	4.10668	0.687025	4.98392	5.57344	5.35255	1.9659	1.95927	2.83065	1.07465	1.89428	0.711846	4.82783	0.864681	0.912443
Cluster 4	Zm00001eb405770	1.41185180529766e-239	0.791821	0.9	0.661	3.33733529736262e-235	18.0614	13.6316	3.48792	44.0063	30.072	24.9389	15.1387	5.0725	14.337	6.76454	5.75201	4.61983	5.87478	3.43049	25.3109
Cluster 4	Zm00001eb288290	8.25674380933938e-158	0.789576	0.271	0.101	1.95172910165164e-153	0.662621	0.396554	0.765647	1.42483	2.35772	1.11672	0.900067	0.625524	0.795288	0.684617	3.96838	1.07921	7.74595	0.898105	1.16591
Cluster 4	Zm00001eb064990	4.17729197588342e-158	0.787706	0.33	0.136	9.87428277259324e-154	0.791987	0.731735	0.327494	5.6611	3.00073	2.15217	0.462418	0.42153	0.844117	0.282511	0.332206	0.168571	0.383307	0.321242	0.394263
Cluster 4	Zm00001eb147780	9.9856362727366e-125	0.777949	0.342	0.162	2.36040470214948e-120	1.66992	1.21475	0.432395	3.50611	3.25668	1.9996	1.12142	0.849963	1.29997	0.466552	0.649006	0.445629	1.16102	0.634012	0.385441
Cluster 4	Zm00001eb176850	4.61460901639019e-126	0.777282	0.416	0.215	1.09080127929431e-121	2.33696	1.74796	1.1194	4.06456	4.51356	4.27281	2.02856	1.09375	2.78785	0.990481	1.01464	1.22738	1.94935	2.02834	1.0502
Cluster 4	Zm00001eb403620	4.96619316699131e-120	0.770509	0.39	0.199	1.17390874081341e-115	1.6617	1.44557	1.23122	3.89713	4.37786	3.66286	1.80691	4.46438	2.12465	1.89157	2.96316	1.50064	4.54947	0.732324	1.0556
Cluster 4	Zm00001eb176050	2.27475582307244e-87	0.76728	0.492	0.317	5.37706781457863e-83	3.83796	3.13474	2.12309	4.47821	7.27426	5.45354	4.46346	6.27457	5.82618	2.77845	3.9788	3.89604	8.36886	1.40239	5.18088
Cluster 4	Zm00001eb110640	6.45931737130979e-92	0.767105	0.372	0.208	1.52685344023021e-87	2.02649	1.17024	4.30236	3.22383	4.66534	2.76423	1.4119	0.677739	1.87077	1.57841	4.21315	3.16815	2.16449	2.23876	0.745037
Cluster 4	Zm00001eb384110	9.55925411442643e-124	0.766514	0.498	0.283	2.25961648756812e-119	3.63803	2.74217	0.839703	7.01487	6.48172	6.82174	1.80817	1.18155	8.27108	1.10932	1.8249	1.30067	1.29813	1.08002	1.48778
Cluster 4	Zm00001eb287600	1.39284912905706e-114	0.763339	0.64	0.429	3.29241677126509e-110	7.88808	3.11789	2.71453	21.2945	14.0463	9.99133	5.26546	16.7494	3.8394	3.43055	4.59071	2.48181	4.55621	4.99896	7.67521
Cluster 4	Zm00001eb259590	3.71861377920802e-152	0.756859	0.617	0.365	8.79005925129192e-148	4.10658	2.7705	2.57206	5.73881	7.98891	5.84519	3.65673	10.9621	4.31796	4.27674	4.21097	2.53725	11.1603	3.34452	7.27837
Cluster 4	Zm00001eb300770	2.74989380210667e-122	0.754212	0.288	0.126	6.50019896941974e-118	0.933912	0.786036	0.645139	2.07323	2.52209	2.1293	1.13101	0.69108	2.15768	0.531954	0.630508	0.861794	1.08671	0.831826	0.510778
Cluster 4	Zm00001eb234410	7.30258238445381e-133	0.741852	0.307	0.134	1.72618442403719e-128	0.679625	1.09623	1.13117	1.5682	2.53446	1.7044	0.874363	2.02939	0.725872	1.32709	1.38535	0.919784	1.76867	1.20514	1.04773
Cluster 4	Zm00001eb174630	1.96021019461041e-146	0.736901	0.255	0.095	4.6335448580201e-142	0.582974	0.390483	0.568598	1.77557	1.93111	1.0495	0.734214	0.830531	0.624125	0.566161	0.806567	0.810062	1.15733	0.597666	0.846872
Cluster 4	Zm00001eb003440	2.83541832553469e-86	0.732636	0.3	0.154	6.7023618378989e-82	2.52448	0.829179	0.532543	3.68982	3.59884	2.268	1.2148	0.885275	2.91498	0.44307	0.617978	0.995525	0.747124	0.850508	0.763707
Cluster 4	Zm00001eb049190	4.56571956994366e-116	0.731217	0.292	0.131	1.07924479194328e-111	0.768583	0.523175	0.488936	3.83706	2.70118	4.02471	0.716736	0.779181	1.26469	0.432656	0.631908	0.364341	0.78032	0.3755	0.534656
Cluster 4	Zm00001eb351390	1.17695038386054e-122	0.72297	0.381	0.189	2.78207531736955e-118	1.35047	1.82291	0.566116	5.6502	3.67745	3.16312	1.01666	0.693523	1.34769	0.624846	0.608166	0.47523	0.292839	0.328896	0.755276
Cluster 4	Zm00001eb155010	1.56464722484021e-217	0.722199	0.778	0.461	3.6985131100773e-213	2.85673	2.35819	10.6358	13.0926	12.9332	12.4318	6.05087	22.265	2.33673	12.0113	12.0287	9.00218	11.7119	7.6053	12.0494
Cluster 4	Zm00001eb297640	1.91802202616876e-113	0.721976	0.564	0.346	4.53382046545771e-109	3.33385	3.06226	4.45132	5.61473	7.4106	5.83849	4.57663	4.26104	2.89504	3.86919	4.19934	5.59312	5.71915	4.77877	7.49207
Cluster 4	Zm00001eb142440	1.02484539621412e-141	0.719768	0.587	0.342	2.42252954757093e-137	4.80085	4.39981	0.840595	10.518	7.62344	5.87479	1.96784	1.00526	3.13928	1.01977	1.486	0.880116	2.10517	1.0826	0.911368
Cluster 4	Zm00001eb026200	6.4936039392279e-112	0.718491	0.677	0.478	1.53495809915469e-107	4.43163	8.88079	5.91335	7.34317	11.5409	10.6101	6.81438	5.6125	4.9934	7.62846	9.10468	6.04406	8.68779	5.76643	5.00596
Cluster 4	Zm00001eb259580	7.10331300495962e-133	0.713688	0.445	0.228	1.67908112811236e-128	1.87748	1.77388	1.39595	3.06399	4.27701	3.28621	1.60263	5.56003	1.86566	1.99878	2.2854	1.04938	5.57716	2.10474	3.17493
Cluster 4	Zm00001eb076780	6.49363430173605e-120	0.712389	0.406	0.21	1.53496527624437e-115	1.43396	1.44526	3.22384	2.50084	3.95581	3.40513	1.41396	0.866048	1.50673	1.88424	3.07281	2.02104	7.22001	1.85598	0.742625
Cluster 4	Zm00001eb378210	3.44977891449732e-110	0.707921	0.638	0.436	8.15458739808876e-106	7.7982	4.99821	2.52153	14.3854	11.8916	9.66913	5.91404	4.40468	9.25361	3.38125	3.9307	2.25719	7.64425	3.22939	3.17996
Cluster 4	Zm00001eb056340	1.25169675436683e-118	0.706479	0.33	0.155	2.9587607879723e-114	1.03714	0.851262	0.473281	6.84947	3.3181	3.03286	0.672788	0.494952	0.830345	0.395125	0.458512	0.330779	0.313132	0.375561	0.530854
Cluster 4	Zm00001eb128000	1.5544591538641e-97	0.704737	0.371	0.201	3.67443054790397e-93	1.09147	3.51424	1.90588	2.55774	4.0576	2.57438	1.59401	1.79552	2.37522	2.05605	1.88861	1.53431	4.38348	1.38501	2.33168
Cluster 4	Zm00001eb412420	1.13122100607681e-138	0.698581	0.678	0.434	2.67398021416437e-134	8.08983	5.99902	1.43162	17.471	11.5131	8.17708	2.8988	1.51584	5.98601	1.82868	1.68561	1.1884	1.58954	1.53179	1.83873
Cluster 4	Zm00001eb153360	8.00599209750579e-93	0.698113	0.351	0.186	1.89245641200842e-88	2.24956	1.02308	1.66436	3.00885	3.86522	2.79744	2.61619	0.619299	2.51969	2.27181	1.72908	1.89864	3.38233	0.541267	0.763381
Cluster 4	Zm00001eb172410	2.60961488072624e-121	0.692892	0.419	0.219	6.16860765506068e-117	1.98542	1.70408	2.03794	2.67521	4.01507	2.49474	1.80788	1.5504	2.66308	2.62498	2.39652	1.97797	4.61599	2.24165	0.788216
Cluster 4	Zm00001eb326630	7.20492145084472e-105	0.684493	0.357	0.182	1.70309933255068e-100	1.39124	1.45531	1.34537	2.12426	3.39348	1.65741	1.35088	5.93275	1.35935	1.48638	1.24744	1.8645	2.29618	1.31123	3.52792
Cluster 4	Zm00001eb055860	6.48130037804492e-89	0.684482	0.272	0.132	1.53204978336226e-84	1.04771	0.44431	0.430452	3.32791	2.6042	2.56596	0.858309	1.37866	0.940441	0.831134	2.13964	0.58163	1.73631	0.909035	1.25714
Cluster 4	Zm00001eb223950	1.36230298562019e-95	0.681792	0.359	0.191	3.220211797409e-91	0.73493	0.881113	1.08454	6.30901	4.08503	8.94742	1.13708	3.5753	1.23107	0.80533	2.03463	1.52161	1.78961	1.4487	0.898281
Cluster 4	Zm00001eb013100	5.14967777432793e-74	0.680699	0.285	0.151	1.21728083229564e-69	1.4577	1.22518	1.34987	1.70323	2.93587	1.39416	1.64313	0.825078	1.54485	1.87708	1.82372	2.37028	2.13814	1.43916	0.736681
Cluster 4	Zm00001eb241660	5.30610593282511e-117	0.677384	0.307	0.14	1.2542573204012e-112	1.64516	0.93026	0.35482	2.86013	2.58345	1.35675	0.845117	0.539934	1.06661	0.362635	0.371368	0.327955	0.33357	0.385227	0.492147
Cluster 4	Zm00001eb084550	5.93355988201807e-80	0.677088	0.319	0.173	1.40257488491143e-75	1.46602	2.04562	1.33616	2.25688	3.43162	1.84486	1.472	1.73564	1.61671	1.366	2.90126	1.20162	4.26206	3.32617	2.39694
Cluster 4	Zm00001eb354140	9.54579036640701e-86	0.676467	0.51	0.332	2.25643392681129e-81	3.76467	3.6521	4.82778	3.13345	6.72201	3.80494	3.89077	2.07116	3.71941	3.66067	3.18756	4.96835	11.2226	3.63856	3.09626
Cluster 4	Zm00001eb413780	3.25556397962912e-94	0.672965	0.329	0.17	7.69550213504732e-90	1.23146	1.2657	1.29477	1.86076	2.92674	2.20335	1.35792	1.49678	1.70882	1.80029	1.55445	1.21993	3.55144	1.44303	1.09261
Cluster 4	Zm00001eb256350	4.62026246087803e-72	0.66815	0.352	0.203	1.09213764050235e-67	2.08026	1.50249	2.07124	3.4446	4.26748	2.96229	2.19011	2.77105	3.2716	2.90906	2.67541	1.97754	3.877	1.23646	1.71139
Cluster 4	Zm00001eb020970	2.03052964702813e-106	0.668063	0.503	0.3	4.79976597964509e-102	3.76197	1.91314	1.61812	6.62316	5.84384	5.20562	3.20147	1.78978	4.11828	2.60129	1.87296	2.11476	2.6247	1.22109	1.84179
Cluster 4	Zm00001eb290130	1.60751655995226e-98	0.667117	0.465	0.274	3.79984764441515e-94	3.02766	2.14052	1.76351	4.52769	5.10754	3.50941	2.98535	2.46644	3.21936	2.27255	2.89556	1.97823	4.38398	2.24385	2.17338
Cluster 4	Zm00001eb252720	1.25168665758285e-53	0.661605	0.25	0.142	2.95873692119435e-49	1.14414	1.48958	1.55307	2.65271	2.89415	1.65628	0.944668	0.685066	1.01323	1.42819	1.93985	1.14331	0.960035	0.621644	0.857842
Cluster 4	Zm00001eb019250	1.22851368373202e-99	0.658544	0.328	0.166	2.90396064560574e-95	1.18371	1.07604	1.28052	2.09841	2.91633	2.58618	1.47893	2.78904	1.25464	1.06149	2.05554	0.978105	1.83593	1.25537	1.902
Cluster 4	Zm00001eb081610	8.14786641616664e-85	0.654471	0.286	0.144	1.92599266345347e-80	0.563184	0.474108	5.03447	2.2763	3.45106	1.90616	0.98989	1.39782	0.759693	3.76674	3.95796	2.78052	8.01335	1.74206	0.964747
Cluster 4	Zm00001eb419490	2.22568521256999e-75	0.651945	0.42	0.258	5.26107470547294e-71	3.46273	1.38001	2.88344	5.41848	5.72289	3.42066	2.01321	3.05982	3.70657	4.27577	6.16709	2.54633	7.9369	1.93513	3.01061
Cluster 4	Zm00001eb330730	2.48385287481564e-81	0.647185	0.583	0.406	5.8713314254892e-77	7.21461	3.55116	5.51831	10.3256	9.99198	5.3574	3.59754	1.90042	5.14586	5.10443	8.59807	3.77493	11.02	4.49619	1.65705
Cluster 4	Zm00001eb123690	7.39873553650263e-104	0.646778	0.597	0.393	1.74891310611849e-99	5.57045	3.61877	3.47	7.72481	8.12683	5.11999	3.87655	3.38127	4.89522	4.01463	5.00596	2.77834	6.66936	3.17663	2.15537
Cluster 4	Zm00001eb300730	6.67054191228453e-103	0.645182	0.595	0.39	1.57678269722582e-98	4.9943	8.31974	5.32911	8.89106	10.0629	7.80789	3.10186	3.05599	4.04883	7.67927	4.65541	3.05405	5.15836	4.42718	2.268
Cluster 4	Zm00001eb052790	3.82822895503973e-135	0.644418	0.566	0.335	9.04916760392292e-131	2.68195	11.2854	6.27307	3.25843	12.8079	5.20567	3.78661	46.3543	3.59427	11.2872	2.50386	3.16475	32.7776	3.83448	39.2249
Cluster 4	Zm00001eb408360	9.75938428412307e-74	0.642575	0.263	0.135	2.30692325708101e-69	1.23131	0.562122	0.419128	2.38593	2.6856	1.69165	0.718466	3.53012	1.02968	2.40251	3.42664	0.454457	3.31999	0.440626	5.2108
Cluster 4	Zm00001eb228170	7.27191085439527e-89	0.640781	0.304	0.154	1.71893428776195e-84	1.22841	1.08447	0.92853	2.38236	2.60762	1.84605	0.987738	1.0147	1.27729	1.31085	1.46381	0.870246	1.14697	0.902382	0.884376
Cluster 4	Zm00001eb188660	6.90976789801786e-78	0.633268	0.337	0.188	1.63333093573346e-73	1.31957	1.51868	2.66476	1.7538	3.25629	2.3495	1.62168	1.44858	1.47193	2.56518	1.85944	1.37835	2.68388	1.95101	1.06844
Cluster 4	Zm00001eb384040	8.33930308446213e-73	0.623445	0.26	0.133	1.97124446310516e-68	1.21199	0.836432	0.347724	3.1003	2.37378	1.93164	1.01657	0.656171	1.24145	0.353109	0.512518	0.47248	0.6835	0.290008	0.324146
Cluster 4	Zm00001eb202140	3.48991264323433e-72	0.621	0.401	0.244	8.24945550607731e-68	2.2666	2.15372	2.73957	2.62284	4.28947	2.74728	3.40659	2.92005	1.80217	1.52576	2.9227	1.82053	2.406	1.94424	2.68805
Cluster 4	Zm00001eb001430	2.14638956458928e-79	0.618446	0.625	0.456	5.07363565277614e-75	4.25232	6.92675	5.21831	6.22797	9.66359	9.30435	9.32038	5.75744	4.58595	7.04497	6.71042	5.9678	6.68308	4.94818	6.80747
Cluster 4	Zm00001eb100140	1.18532663824885e-86	0.617808	0.28	0.137	2.80187510749264e-82	1.07419	0.64263	0.385845	4.3002	2.47146	2.33523	0.66902	0.48753	1.06079	0.426144	0.455376	0.548155	0.502903	0.227359	0.301925
Cluster 4	Zm00001eb182490	3.59004739116553e-85	0.61441	0.316	0.166	8.48615402323707e-81	1.58019	1.16369	0.81586	2.88769	2.75884	1.78854	1.02877	1.12057	1.24177	0.867068	1.0111	0.884248	1.03918	1.45277	0.78663
Cluster 4	Zm00001eb307070	7.29969457342987e-80	0.613695	0.378	0.218	1.72550180326735e-75	1.24294	3.20574	1.84559	3.6819	3.81372	2.54325	0.778271	2.18267	1.13585	3.05828	2.12205	0.769839	1.83139	1.4543	1.86691
Cluster 4	Zm00001eb149570	6.92356925527546e-92	0.611281	0.484	0.291	1.63659330056201e-87	3.6848	2.34411	3.75788	5.90924	6.41926	4.32891	2.20687	2.65117	2.87611	5.30376	9.76143	1.52715	7.80332	8.73639	2.04329
Cluster 4	Zm00001eb130060	1.6067391845349e-77	0.608852	0.333	0.185	3.7980100844036e-73	1.41521	1.45663	0.669988	2.06714	3.20877	3.46784	1.56644	5.57208	1.98162	1.52689	1.39112	0.659553	3.00921	2.07811	4.98277
Cluster 4	Zm00001eb050790	6.05176771552152e-99	0.607671	0.345	0.176	1.43051685259498e-94	0.708279	1.49726	2.7976	2.42666	3.24238	1.94353	0.45192	6.97288	0.551719	1.38824	1.39455	0.942467	2.80547	1.10079	6.55192
Cluster 4	Zm00001eb426330	6.68913015403069e-111	0.605451	0.651	0.435	1.58117658580977e-106	4.74781	4.86909	3.91431	5.86789	8.74252	7.25915	6.7635	6.21593	4.73652	8.42236	8.72584	3.44077	8.81019	5.68796	13.4599
Cluster 4	Zm00001eb142250	3.74948436851727e-150	0.603204	0.419	0.195	8.86303115030113e-146	0.718372	2.0841	0.692387	3.73281	4.41195	5.30327	0.750259	18.687	0.637401	1.14799	3.23238	0.610907	7.4921	0.645364	6.36997
Cluster 4	Zm00001eb430620	8.38588332297225e-88	0.601932	0.359	0.194	1.98225509988418e-83	1.58744	0.886436	1.4478	4.83175	3.48662	2.57682	2.03768	1.83979	1.17197	1.39578	2.2859	1.90116	2.21423	2.33368	1.86939
Cluster 4	Zm00001eb053010	1.65550988760699e-63	0.593938	0.34	0.202	3.9132942723254e-59	1.80236	1.17984	1.91751	4.02229	3.70486	3.17462	1.63525	1.80532	2.06247	2.33615	3.53293	1.41207	3.14544	1.17595	1.74402
Cluster 4	Zm00001eb349810	7.3761079704336e-76	0.59318	0.27	0.137	1.74356440205109e-71	1.37691	0.550999	0.24875	6.09476	2.70269	1.47728	0.78367	0.243957	0.648469	0.285406	0.29015	0.147412	0.204531	0.246742	0.370492
Cluster 4	Zm00001eb012540	2.60653850821517e-67	0.593102	0.259	0.136	6.16133572571902e-63	1.04047	0.800376	1.01084	2.66302	2.3228	1.31218	1.01642	0.803997	0.965539	1.3388	1.25749	0.795913	1.23725	0.833686	0.447772
Cluster 4	Zm00001eb004440	3.10378104690363e-117	0.592065	0.443	0.232	7.3367176386708e-113	1.02866	0.968853	1.07381	8.60579	4.97636	10.612	1.81144	4.35245	1.64126	1.05841	10.7228	1.46625	3.63712	1.26657	1.50014
Cluster 4	Zm00001eb420440	2.06193625888843e-26	0.589921	0.387	0.298	4.87400492876048e-22	5.00122	3.11666	11.0166	7.02515	10.8786	7.58118	6.04399	8.75223	8.41929	10.426	15.0025	8.54735	23.7959	4.6789	5.28959
Cluster 4	Zm00001eb431240	2.73605155381832e-100	0.588035	0.359	0.184	6.46747866291574e-96	1.80931	1.08773	0.528092	4.97146	3.13255	2.93854	0.914878	0.978214	1.30703	0.71646	0.679128	0.380512	0.734589	0.95103	0.986001
Cluster 4	Zm00001eb016560	6.47519710188394e-76	0.585395	0.415	0.252	1.53060709094333e-71	2.41356	2.25663	1.74397	3.3801	4.10295	2.7938	1.90768	3.15041	2.03712	2.3388	1.9692	1.67059	3.07585	1.35271	2.2808
Cluster 4	Zm00001eb166550	7.66265372538541e-18	-0.600909	0.227	0.289	1.8112980876066e-13	3.9945	2.91412	1.64939	2.60756	1.86856	3.45878	3.98861	8.87392	4.04188	2.71419	3.43212	2.18481	1.94216	1.64068	2.24303
Cluster 4	Zm00001eb194220	2.46366476491788e-18	-0.609299	0.189	0.251	5.82361077131288e-14	2.56708	2.44013	4.76824	1.52901	1.45999	1.86099	2.63	3.21034	2.2757	3.78457	1.81895	4.44504	1.35296	2.42896	4.65552
Cluster 4	Zm00001eb296870	5.73699200386612e-23	-0.613441	0.279	0.352	1.35611016987387e-18	5.70811	4.17657	8.30705	3.19299	2.90541	2.80986	3.65723	3.50238	3.68175	6.97843	4.49669	4.69113	3.22527	3.23363	3.69325
Cluster 4	Zm00001eb260410	2.27775805263916e-17	-0.618554	0.211	0.27	5.38416448482844e-13	5.50117	3.48934	0.892353	2.52382	1.65821	1.81793	2.06666	0.909014	4.88139	0.961256	0.708186	0.988651	0.733022	1.3332	0.851847
Cluster 4	Zm00001eb303620	2.19265057449948e-24	-0.626656	0.191	0.269	5.18298742800186e-20	4.8104	2.43588	2.00908	2.83146	1.669	2.36863	2.73333	1.02219	4.8982	3.51963	2.03928	2.23709	1.72492	2.88757	1.13287
Cluster 4	Zm00001eb146750	4.96751104097605e-24	-0.630236	0.204	0.28	1.17422025986592e-19	5.39429	3.25245	1.50432	2.72461	1.65776	1.46069	2.2417	0.681031	3.7971	1.01657	1.14392	2.78962	1.1254	0.9601	1.0528
Cluster 4	Zm00001eb311180	1.440966994823e-23	-0.645134	0.253	0.321	3.40615778236262e-19	4.82373	5.67177	4.38172	1.67029	2.17316	2.28107	3.6328	1.68844	3.48637	3.28126	1.93415	3.54328	2.49588	5.96343	1.60787
Cluster 4	Zm00001eb145810	2.94038592450232e-30	-0.65634	0.323	0.408	6.95048424833858e-26	7.34876	6.57309	9.26531	2.60746	3.8503	5.30298	7.86932	3.53494	8.39585	12.3992	4.34513	5.83244	6.54043	3.53303	4.22695
Cluster 4	Zm00001eb359320	6.63697556241725e-35	-0.685461	0.262	0.354	1.56884828344419e-30	5.61495	3.94137	3.56141	2.27267	2.15506	2.61188	4.84941	3.55688	5.15824	3.46562	2.791	3.6329	2.6186	4.32346	2.65737
Cluster 4	Zm00001eb304830	1.66257427342164e-38	-0.743302	0.37	0.448	3.92999306751407e-34	8.02629	12.6923	2.04307	3.54462	3.50007	3.95988	5.95132	5.81864	6.78207	2.93787	3.4975	2.03457	2.441	6.95875	2.12315
Cluster 4	Zm00001eb191940	7.54450133601401e-72	-0.787065	0.481	0.604	1.78336922580699e-67	18.175	21.0251	12.6497	8.97046	7.97818	10.5337	11.0669	4.77252	9.63382	17.8219	10.4473	11.6703	5.73986	6.93256	4.75205
Cluster 4	Zm00001eb000170	2.29216873459832e-61	-0.796272	0.446	0.538	5.4182284548435e-57	6.20041	14.6944	8.34882	3.87036	4.17636	4.93836	6.77382	8.01214	5.9533	10.0748	8.24131	6.0892	6.86662	10.57	8.90253
Cluster 4	Zm00001eb126630	2.46873145380074e-76	-0.819825	0.419	0.543	5.83558741049419e-72	9.30845	9.63456	8.09483	4.00364	4.1529	4.92546	12.2374	7.35272	7.33018	5.24022	4.37813	11.946	3.03737	9.43933	16.2556
Cluster 4	Zm00001eb070310	1.98678690751056e-37	-0.822243	0.168	0.268	4.69636689197347e-33	3.88871	4.48739	3.04065	2.05495	1.51279	2.50849	2.10403	3.13521	3.64247	7.88306	2.10291	1.42711	2.52489	2.4085	3.10433
Cluster 4	Zm00001eb144450	4.03502393722303e-33	-0.839728	0.162	0.252	9.5379895828078e-29	3.58761	3.89545	4.04858	0.988521	1.30877	1.72674	2.82729	1.9542	2.40931	6.3088	2.08789	3.33637	2.64771	1.78679	1.26359
Cluster 4	Zm00001eb182940	2.57156844608709e-54	-0.84648	0.263	0.383	6.07867349286066e-50	5.48747	5.31261	3.02298	2.53425	2.18862	3.3056	11.8662	3.16413	5.20338	3.1311	3.65624	9.11132	2.9811	2.81837	2.62981
Cluster 4	Zm00001eb290370	3.0530484634695e-23	-0.861961	0.201	0.278	7.21679595794919e-19	7.79866	13.7772	1.80685	5.02901	3.94929	13.4143	8.86672	2.05349	29.0112	4.79965	3.33145	2.38745	2.18226	1.59098	1.71246
Cluster 4	Zm00001eb032690	1.17277813820329e-86	-0.865169	0.455	0.6	2.77221296308494e-82	12.0983	8.8245	19.5831	6.05226	6.7729	10.0262	21.288	20.3169	13.234	13.3559	13.0782	31.5122	9.41191	32.0676	18.7336
Cluster 4	Zm00001eb273360	1.59946263909359e-54	-0.878981	0.157	0.286	3.78080978628944e-50	2.72025	5.85352	3.30148	1.78356	1.25339	2.03078	2.28598	1.88394	2.32582	4.04734	2.5754	2.5899	1.65122	2.93891	0.691402
Cluster 4	Zm00001eb371820	3.46692559564076e-50	-0.879353	0.247	0.368	8.19511872297563e-46	9.42574	6.44386	1.8254	3.71712	2.64621	4.87199	5.09028	1.88085	11.8118	2.84297	1.95379	2.99989	1.87716	1.80401	2.00869
Cluster 4	Zm00001eb334630	1.46373525882223e-62	-0.928365	0.193	0.331	3.45997740480398e-58	4.81881	2.9307	3.58983	2.01326	1.56424	2.71282	8.87368	2.51319	4.66296	2.47166	3.12304	9.09742	3.56313	3.82951	2.12025
Cluster 4	Zm00001eb364620	7.83907328392917e-39	-0.935844	0.18	0.277	1.85300014285518e-34	7.46846	3.85381	0.92969	2.08372	1.41254	1.11304	2.47115	0.734321	4.72167	0.897359	0.725948	0.75035	1.04255	1.4034	1.02599
Cluster 4	Zm00001eb171230	1.19609566777361e-46	-0.954771	0.242	0.349	2.82733093948325e-42	8.98693	5.72573	1.27169	2.46183	1.97224	2.10846	4.10537	1.29683	7.56331	1.51278	0.998392	1.15881	1.40491	1.76964	1.48564
Cluster 4	Zm00001eb134700	5.43592068940014e-70	-0.97111	0.243	0.387	1.28494293256041e-65	9.5297	6.17539	1.86666	2.31196	2.10748	1.72842	5.6915	1.23702	5.74381	2.08305	1.24813	1.5007	1.58731	2.01623	1.52525
Cluster 4	Zm00001eb273380	1.24572548187027e-107	-0.976687	0.591	0.683	2.94464589404495e-103	30.1751	20.4233	4.62492	10.9682	7.99521	7.58482	14.6361	4.83507	22.9469	6.5308	4.43027	5.51016	5.24068	5.2007	4.61091
Cluster 4	Zm00001eb054050	1.41752426857289e-44	-1.03745	0.159	0.272	3.3507438660526e-40	5.86026	2.76579	4.633	1.08882	1.85071	2.71172	19.2189	1.31445	4.2219	7.79901	3.59789	12.6712	2.14648	3.26292	1.90866
Cluster 4	Zm00001eb294580	1.78963803123704e-57	-1.0398	0.216	0.339	4.23034637823812e-53	3.25547	9.19627	6.58494	1.69875	1.61182	2.06073	2.5592	1.29054	2.6154	5.90266	2.53515	2.27324	1.49175	2.48134	0.958206
Cluster 4	Zm00001eb261440	1.38514803618896e-65	-1.04018	0.292	0.426	3.27421292794346e-61	6.80607	7.14298	15.3114	1.77843	3.28095	4.93426	15.4689	1.33567	4.6125	7.50863	6.97077	21.1692	2.22446	26.1187	1.37377
Cluster 4	Zm00001eb258290	5.43867654115621e-70	-1.04279	0.282	0.42	1.28559436079851e-65	9.01271	9.00502	6.60597	3.00166	2.86142	4.64401	8.44677	1.60468	4.72769	9.51087	6.10315	6.49723	3.59323	5.07536	1.4741
Cluster 4	Zm00001eb287770	2.85378686071234e-87	-1.08062	0.836	0.793	6.74578138135182e-83	76.6758	68.6536	8.31542	29.1657	20.1768	18.926	32.9736	8.07597	44.5719	9.86191	8.04738	7.12097	8.69147	10.9869	9.51551
Cluster 4	Zm00001eb405880	1.98095481526771e-105	-1.09177	0.356	0.509	4.68258099232981e-101	9.4763	6.90665	9.37831	2.88752	3.08446	4.02022	14.2189	2.20299	10.5374	10.294	3.90657	17.1899	3.23316	3.55907	2.22807
Cluster 4	Zm00001eb253070	7.41903306353029e-31	-1.1087	0.228	0.303	1.75371103555729e-26	1.2065	14.1798	5.41157	1.73286	1.9957	5.269	2.30623	13.7229	1.28153	5.86077	3.58007	2.61124	3.59373	21.153	6.34315
Cluster 4	Zm00001eb292290	4.17556823315743e-87	-1.11256	0.325	0.48	9.87020818953753e-83	8.42249	4.93009	8.60475	4.45321	3.21309	5.68582	23.955	3.09462	7.36524	5.84155	5.3318	43.3742	3.60168	5.20447	2.74794
Cluster 4	Zm00001eb214540	5.60268234255922e-87	-1.14239	0.185	0.353	1.32436205213415e-82	3.45217	2.45515	10.7561	4.35846	1.43998	3.6869	2.19731	1.37529	3.68117	10.4252	2.33442	4.92885	1.10214	0.99352	1.1445
Cluster 4	Zm00001eb314010	1.00660006001963e-73	-1.16172	0.124	0.272	2.37940122187441e-69	3.06792	3.34922	5.5768	1.98241	0.908779	2.25084	2.01559	1.21761	3.11514	8.05778	3.29609	2.32283	2.17103	3.73584	1.28897
Cluster 4	Zm00001eb184710	1.04224351919962e-46	-1.17951	0.162	0.273	2.46365523068406e-42	6.02006	2.69494	0.994933	1.45546	1.31482	1.68854	25.0412	1.23229	3.96622	1.18341	1.55651	5.45541	1.03877	1.35267	1.44403
Cluster 4	Zm00001eb041250	8.82169625245605e-57	-1.19352	0.127	0.25	2.08527256015556e-52	1.48017	9.78314	3.22647	0.870243	0.889063	1.32655	1.7492	4.13831	1.35724	2.43401	1.56125	1.90597	1.86076	3.22138	3.36644
Cluster 4	Zm00001eb002270	5.78919324105827e-63	-1.20409	0.18	0.313	1.36844949832135e-58	10.1711	4.12466	1.18552	2.12022	1.4384	1.48771	3.17817	1.21103	6.67503	1.18866	0.946408	0.980447	1.3351	1.50818	1.17435
Cluster 4	Zm00001eb285660	4.43384451152178e-83	-1.20458	0.164	0.326	1.04807216563352e-78	3.7112	4.3307	6.40419	1.50132	1.32056	3.16867	4.94667	10.7011	3.13558	6.82219	3.58875	4.98254	1.83041	2.4999	7.81403
Cluster 4	Zm00001eb157980	2.7831728232109e-68	-1.21247	0.113	0.253	6.57886391950593e-64	2.92026	8.6079	1.23357	0.720093	0.844032	1.5026	3.15909	3.37884	2.22015	3.62796	0.913126	1.46059	0.747524	2.90061	0.567072
Cluster 4	Zm00001eb433040	3.09948516202514e-85	-1.24771	0.123	0.29	7.32656302599503e-81	4.93883	8.17892	1.58541	0.967921	1.03927	1.37748	4.0579	1.44312	4.47995	1.65075	1.27979	2.22643	1.33679	1.46827	3.64875
Cluster 4	Zm00001eb049960	2.3134874755844e-86	-1.27135	0.212	0.372	5.46862169478641e-82	5.91301	8.40907	6.84865	1.46206	1.77322	2.7934	9.98541	1.93805	3.44446	6.01612	5.06204	8.73716	4.64232	3.21959	2.29736
Cluster 4	Zm00001eb428840	5.10084395834837e-82	-1.27487	0.179	0.337	1.20573749487439e-77	2.28329	12.0076	3.04043	4.00756	1.36012	5.49834	1.91322	2.87581	4.26897	3.89433	4.11655	1.6539	1.56827	8.92788	1.79459
Cluster 4	Zm00001eb283200	7.12247578311237e-103	-1.28791	0.08	0.261	1.6836108256121e-98	3.35941	4.23351	2.74422	0.626121	0.560416	0.827088	3.50897	1.87312	2.59312	3.52506	2.0947	3.18594	0.856384	3.80519	1.94703
Cluster 4	Zm00001eb038930	5.63384467161981e-96	-1.35829	0.085	0.256	1.33172820347749e-91	6.11411	4.76238	0.827636	0.663016	0.631522	0.733734	2.39497	0.741997	4.62948	1.2397	0.714785	0.709512	0.983908	0.929516	0.480814
Cluster 4	Zm00001eb160050	1.72127815908658e-101	-1.41501	0.107	0.288	4.06875731244885e-97	6.70897	2.32398	3.82632	0.957401	0.806082	1.14962	6.03265	0.799029	5.04776	4.5678	1.1238	5.71842	1.00979	3.44037	1.30912
Cluster 4	Zm00001eb432500	3.07136711854254e-123	-1.43771	0.199	0.405	7.26009759481087e-119	10.9365	4.25128	3.96352	3.72462	1.80347	3.65014	9.61713	2.62373	7.30353	11.1073	5.04945	10.5584	2.13467	3.66381	3.63544
Cluster 4	Zm00001eb250240	3.50747812699138e-110	-1.45553	0.081	0.269	8.29097679658222e-106	5.65861	6.63826	0.724933	0.663305	0.600191	0.713803	3.31729	0.688887	4.11449	0.739664	0.688385	0.569217	0.740627	1.08144	0.827649
Cluster 4	Zm00001eb406100	2.37399657696074e-37	-1.47024	0.176	0.266	5.6116531086198e-33	1.56904	1.41414	28.1299	1.25766	1.37313	1.41009	1.82347	1.43272	1.63438	1.42213	1.3729	22.92	1.17179	11.3839	0.939056
Cluster 4	Zm00001eb142630	2.01920120455764e-134	-1.47951	0.108	0.326	4.77298780733335e-130	6.76778	4.41194	2.48342	0.810757	0.809097	1.24336	5.91454	0.94473	9.62725	3.38292	1.23537	2.90886	1.14485	1.15579	1.04084
Cluster 4	Zm00001eb158800	2.52506656466011e-110	-1.50374	0.067	0.252	5.96875234554356e-106	6.06947	3.48658	2.42383	0.492803	0.475148	0.661822	2.14012	0.508406	3.34915	2.96391	0.629155	1.91121	0.698701	5.62237	0.671617
Cluster 4	Zm00001eb257910	6.69497540125317e-111	-1.50758	0.068	0.254	1.58255828534822e-106	6.41928	4.26958	0.738934	0.52914	0.452998	0.648514	2.1293	0.735391	5.10297	0.961922	0.567849	0.622047	0.605697	0.922331	0.830231
Cluster 4	Zm00001eb386660	7.06518254045531e-114	-1.56375	0.092	0.285	1.67006784891283e-109	8.75452	4.54747	0.786413	0.786767	0.68297	0.884593	2.60195	0.704964	7.11198	0.792247	0.735374	0.720009	0.889067	1.36116	0.695556
Cluster 4	Zm00001eb223050	1.2302505285253e-122	-1.60662	0.061	0.258	2.9080661993281e-118	6.38743	4.41987	0.499446	0.573869	0.414188	0.778447	4.47802	0.544576	3.17429	5.043	0.86313	0.569579	0.554269	0.582875	0.410867
Cluster 4	Zm00001eb335470	9.08212855416909e-77	-1.63908	0.14	0.289	2.14683354763449e-72	1.78626	1.51636	23.6192	1.19325	1.03131	1.75665	3.62225	1.84688	1.95746	3.90437	3.66344	17.7429	1.35699	24.4634	1.37716
Cluster 4	Zm00001eb383680	7.77489414625462e-117	-1.65555	0.195	0.385	1.83782947829167e-112	17.634	7.21424	2.06452	1.98496	1.77392	1.90267	5.18712	2.06536	10.9106	2.03885	1.71346	1.56214	2.51371	3.03242	2.28154
Cluster 4	Zm00001eb084690	4.35374224328635e-211	-1.67788	0.239	0.51	1.02913759146803e-206	12.7521	13.3933	5.08201	2.15539	2.13667	2.79587	16.5135	2.57847	11.1484	11.8035	2.87857	8.31653	2.86502	2.92702	2.24663
Cluster 4	Zm00001eb207550	4.31432865172294e-53	-1.68068	0.198	0.317	1.01982100669427e-48	14.7033	10.4383	2.12229	2.18112	1.99101	2.02494	10.2299	2.23739	8.98133	1.99044	4.48476	2.08367	1.84019	91.2186	1.92109
Cluster 4	Zm00001eb005460	5.70636208956539e-64	-1.74456	0.234	0.366	1.34886987073147e-59	3.78592	4.36236	2.1281	8.80694	2.2291	13.1615	6.09506	88.9859	4.06358	7.29949	30.76	2.67505	2.81714	2.92026	62.7987
Cluster 4	Zm00001eb405380	2.90187556641729e-124	-1.74468	0.115	0.317	6.8594534638972e-120	10.8727	6.25729	1.20298	1.58857	0.809616	1.11574	2.25308	1.1277	6.84992	1.22362	0.951992	0.995398	1.01747	1.7742	0.917629
Cluster 4	Zm00001eb067530	2.26353689726326e-38	-1.75574	0.375	0.435	5.35054851775089e-34	3.5144	53.1008	10.4713	3.40355	3.56206	6.28037	4.82557	12.97	3.0727	9.98829	5.46806	4.21323	5.00032	16.7496	12.4198
Cluster 4	Zm00001eb226470	4.98308200912897e-104	-1.78918	0.145	0.324	1.17790092531791e-99	5.2101	20.5841	2.56814	1.03996	1.08448	1.32921	1.76281	1.32517	4.7303	3.82848	1.18649	1.25543	1.51417	2.12819	1.58118
Cluster 4	Zm00001eb087570	2.77670095561118e-154	-1.89431	0.331	0.527	6.5635657188737e-150	20.8902	43.2665	21.3873	4.01899	4.63521	7.46562	11.336	3.04515	22.2989	21.8262	8.35915	8.74678	6.43972	4.28536	2.65213
Cluster 4	Zm00001eb206040	6.61512362163164e-134	-1.9569	0.198	0.407	1.56368292168129e-129	13.4176	27.2814	2.2192	1.77507	2.01173	3.10126	7.5355	2.5329	16.6643	6.10319	2.00331	3.24463	2.32495	2.27716	2.05687
Cluster 4	Zm00001eb158810	4.84024776440115e-105	-1.98246	0.098	0.276	1.14413776654914e-100	15.1878	3.93772	1.33004	0.910317	0.719117	0.922108	2.50234	0.802469	7.15698	1.10733	0.883495	0.762632	0.637563	3.94721	1.88147
Cluster 4	Zm00001eb312640	3.22658252853529e-174	-2.0109	0.172	0.421	7.62699578095172e-170	4.16785	8.76874	27.3955	1.14196	1.51023	3.02531	14.9532	1.68524	5.2923	18.7999	10.265	23.2617	2.06437	7.1397	1.09559
Cluster 4	Zm00001eb432730	1.07176077509874e-56	-2.07129	0.21	0.323	2.53342812017839e-52	2.09257	42.8339	9.55259	1.71844	1.81503	3.70952	2.44552	3.93745	2.18832	8.75425	2.74237	2.95763	3.22356	4.90883	3.43787
Cluster 5	Zm00001eb072510	0	1.92827	0.649	0.213	0	0.782452	0.952107	0.681463	21.748	14.0363	19.5483	0.711459	1.7474	0.960277	0.633877	3.82088	0.637673	5.98065	0.937613	0.885584
Cluster 5	Zm00001eb106010	0	1.86236	0.285	0.037	0	0.154622	0.172839	0.512838	0.670949	0.797408	4.05294	0.256088	0.124054	1.33305	0.601773	1.15374	0.234872	0.163685	0.247526	0.147572
Cluster 5	Zm00001eb275400	5.50782358956332e-204	1.81807	0.27	0.083	1.30193934010098e-199	0.564926	0.793362	0.437237	0.674998	1.98658	6.52371	3.59086	0.594881	4.4464	1.019	5.84687	2.07562	0.341859	0.556948	0.918865
Cluster 5	Zm00001eb254540	9.65985726279091e-264	1.81411	0.364	0.119	2.28339705977851e-259	0.459214	0.369536	0.798005	6.07066	6.09725	8.51267	0.536306	1.0799	0.657666	0.60188	1.37086	2.4362	1.14039	0.473224	8.40337
Cluster 5	Zm00001eb071550	3.83210188420315e-207	1.79218	0.466	0.211	9.05832243387941e-203	0.956247	1.55595	1.66849	11.1257	15.4256	15.2124	0.605995	5.73506	0.920266	1.06532	3.65882	0.917385	6.44681	1.31938	5.53336
Cluster 5	Zm00001eb223950	0	1.7608	0.606	0.18	0	0.73493	0.881113	1.08454	6.30901	4.08503	8.94742	1.13708	3.5753	1.23107	0.80533	2.03463	1.52161	1.78961	1.4487	0.898281
Cluster 5	Zm00001eb060260	0	1.72174	0.422	0.112	0	0.43603	0.326076	0.415822	5.1394	0.827498	6.45629	0.673031	1.28525	1.04176	1.13886	6.52137	0.497898	0.851754	0.246789	0.506592
Cluster 5	Zm00001eb088050	2.99912873418401e-282	1.66134	0.463	0.174	7.08934050186416e-278	1.4468	1.10839	0.655947	3.5762	3.10463	7.63575	2.70594	1.89972	1.77006	1.22554	2.1093	0.765496	0.798791	0.969386	1.99487
Cluster 5	Zm00001eb004440	0	1.65368	0.63	0.224	0	1.02866	0.968853	1.07381	8.60579	4.97636	10.612	1.81144	4.35245	1.64126	1.05841	10.7228	1.46625	3.63712	1.26657	1.50014
Cluster 5	Zm00001eb292690	0	1.643	0.555	0.198	0	1.29147	1.48381	0.981913	9.36761	3.50404	9.67594	1.14092	1.54286	1.56289	0.61736	1.99181	1.1738	0.799459	0.930218	1.05963
Cluster 5	Zm00001eb009540	0	1.59001	0.496	0.161	0	1.07469	1.00857	0.714577	5.37248	6.035	8.17945	1.68945	2.6398	3.06142	1.2571	1.43896	1.42063	2.55374	0.522026	0.792037
Cluster 5	Zm00001eb008810	7.40407048076788e-134	1.52672	0.263	0.102	1.75017418024391e-129	1.05095	1.02019	0.763546	1.33087	2.86559	6.16984	5.06541	0.662	2.51787	1.28646	2.32101	4.65931	1.14634	0.468226	0.800065
Cluster 5	Zm00001eb013360	0	1.51478	0.649	0.273	0	2.54605	2.7415	5.48325	14.4719	11.8164	17.3497	4.01633	1.46578	4.15363	5.70049	11.0138	3.63897	4.05724	1.0138	1.159
Cluster 5	Zm00001eb033140	0	1.51309	0.503	0.164	0	0.447652	1.68317	3.92447	2.87652	7.04799	10.0815	2.00186	3.69802	2.03191	8.85185	10.8375	2.86366	17.3676	0.844236	2.24041
Cluster 5	Zm00001eb176160	5.12156408032869e-306	1.48528	0.51	0.193	1.2106353173081e-301	1.64915	1.82866	2.83323	2.63678	1.99245	8.2992	3.2652	1.26878	5.57126	4.0937	4.08213	2.12213	1.80082	3.08823	1.21795
Cluster 5	Zm00001eb041120	7.72576413522065e-223	1.48203	0.413	0.159	1.82621612628346e-218	0.669577	0.554771	0.670188	9.92937	4.09698	8.77932	5.27327	0.962901	0.821277	0.501906	9.20011	1.8371	0.908984	2.30101	0.693382
Cluster 5	Zm00001eb307100	0	1.3845	0.385	0.11	0	0.380203	0.312783	0.296422	4.51776	1.47152	4.61016	0.396569	3.34025	0.419506	0.390051	3.25392	0.209654	0.442924	0.263557	2.34233
Cluster 5	Zm00001eb050840	2.76071988398624e-260	1.37051	0.351	0.11	6.52578966176668e-256	0.60214	0.720993	0.503964	2.0842	4.11951	4.44346	0.773155	0.809047	0.723508	1.57942	1.74543	0.602455	1.91214	0.548323	0.34765
Cluster 5	Zm00001eb278140	0	1.35623	0.774	0.384	0	4.0232	3.73917	1.18388	18.4519	12.7196	15.9934	2.77114	3.33354	4.33421	2.43008	2.14263	1.33955	2.49817	1.34236	1.79407
Cluster 5	Zm00001eb271420	0	1.25632	0.303	0.068	0	0.129809	0.109716	0.159572	2.01729	2.7956	2.7893	0.297223	0.30868	0.209969	0.276588	0.906533	0.105674	1.28159	0.0710316	0.265956
Cluster 5	Zm00001eb125400	0	1.23407	0.407	0.123	0	0.293191	0.239289	0.254778	5.21261	6.5948	4.71877	0.431535	1.2468	0.416144	0.224012	1.49121	0.512758	5.84876	0.0925087	0.53731
Cluster 5	Zm00001eb100180	9.66325590864828e-232	1.21654	0.332	0.106	2.28420043168628e-227	0.864578	0.817068	0.623948	1.79433	2.17776	3.85484	1.69091	1.40997	1.44573	0.542717	0.830123	0.868071	0.996184	0.526909	0.373462
Cluster 5	Zm00001eb049190	2.09283145489599e-258	1.20775	0.384	0.127	4.94703499308315e-254	0.768583	0.523175	0.488936	3.83706	2.70118	4.02471	0.716736	0.779181	1.26469	0.432656	0.631908	0.364341	0.78032	0.3755	0.534656
Cluster 5	Zm00001eb253860	3.33626437259802e-159	1.19577	0.389	0.168	7.88626172394719e-155	0.57592	0.647855	2.38532	2.8346	9.21351	6.4677	2.19613	1.54346	0.975016	2.90476	7.6937	3.71076	12.9468	0.545879	3.91141
Cluster 5	Zm00001eb148000	6.81182484761291e-97	1.18703	0.261	0.116	1.61017915747874e-92	1.01586	1.3095	1.38171	1.6219	0.992082	4.35437	0.957535	0.549774	6.53499	0.885963	1.28903	1.61536	0.926639	1.24316	1.06953
Cluster 5	Zm00001eb191350	2.26889121376601e-193	1.18164	0.299	0.1	5.3632050511001e-189	0.802182	0.445216	0.252689	3.59315	1.67756	3.53822	0.84373	0.316816	0.682483	0.305714	0.612512	0.32848	0.40101	0.184939	0.3016
Cluster 5	Zm00001eb418060	4.87768737442454e-127	1.16399	0.25	0.095	1.15298774156647e-122	0.737342	0.480767	1.44289	0.573662	0.738291	3.95316	2.50364	0.588055	8.81454	0.930831	1.82844	4.83294	0.462527	1.10481	1.14866
Cluster 5	Zm00001eb322690	1.22103928326684e-171	1.16043	0.293	0.104	2.88629265778616e-167	0.810911	0.696232	0.380611	2.42657	0.773863	3.71459	2.4737	0.469962	3.31893	0.749011	2.21708	1.28714	0.442916	0.445683	0.616032
Cluster 5	Zm00001eb156610	2.36008048082692e-135	1.15414	0.353	0.155	5.57875824057868e-131	0.586674	1.22715	5.33519	1.7805	1.68481	5.91281	0.688898	1.65244	0.745051	11.3539	4.80356	1.32556	3.23598	1.75849	2.42687
Cluster 5	Zm00001eb233610	6.45133238998509e-177	1.11294	0.419	0.179	1.52496595034468e-172	1.13899	1.3097	0.672888	2.70311	7.4794	5.7945	4.32848	3.08991	1.93895	0.895096	3.00874	2.82585	6.82134	4.56009	1.93465
Cluster 5	Zm00001eb310450	2.38309377723231e-176	1.09717	0.336	0.126	5.63315707062173e-172	1.00216	1.34668	0.473922	2.45274	3.36438	4.25422	1.14653	2.81535	1.73804	1.41045	1.26117	0.833878	1.89355	1.39783	0.708383
Cluster 5	Zm00001eb114370	5.83068584180131e-107	1.08437	0.361	0.181	1.37825751928499e-102	1.0631	0.860444	1.0635	16.4166	2.29838	8.13127	0.982362	4.70957	0.932545	0.987109	6.82862	1.12289	1.27359	0.862902	2.5423
Cluster 5	Zm00001eb264980	9.4968443820857e-128	1.07524	0.253	0.096	2.24486407503742e-123	0.92154	0.492536	0.479358	0.976822	0.572154	3.35314	1.1235	3.00598	6.5871	0.870348	1.63315	0.927852	0.470343	0.507014	2.77665
Cluster 5	Zm00001eb409040	7.30441199170428e-209	1.0619	0.584	0.29	1.72661690659906e-204	3.29894	2.24827	2.12084	6.50662	5.64814	8.75938	3.61761	6.66706	5.28858	2.68605	3.10128	2.38842	4.82519	1.53287	1.97863
Cluster 5	Zm00001eb253390	2.48791167521697e-233	1.04527	0.471	0.186	5.88092561787787e-229	0.745688	0.56857	0.523609	6.93148	4.63373	5.53717	0.773345	10.2171	0.858619	0.592763	1.52593	0.673504	3.0879	1.00349	2.63802
Cluster 5	Zm00001eb408380	4.47936300034118e-192	1.01268	0.296	0.097	1.05883182602065e-187	0.347052	0.2536	0.293363	2.35849	3.29204	2.88437	0.6124	1.1178	0.308301	1.06312	3.12984	0.353877	2.20997	0.331304	2.00069
Cluster 5	Zm00001eb242420	5.90515104797831e-130	1.00766	0.418	0.205	1.39585960472111e-125	2.34418	1.04797	1.30744	4.02156	4.21607	5.95847	3.8844	2.14755	4.77544	2.136	3.52587	1.90475	4.52076	0.680006	1.21711
Cluster 5	Zm00001eb406880	9.8257764197946e-207	0.982684	0.354	0.123	2.32261703011105e-202	0.386552	0.334566	0.370787	4.94534	3.40098	3.25991	0.40097	0.780641	0.26656	0.301716	0.666726	0.385565	1.10941	0.231331	0.588072
Cluster 5	Zm00001eb055880	1.03720144566851e-128	0.982433	0.583	0.349	2.45173677727122e-124	2.85618	4.08081	4.97601	8.99846	5.04709	9.64644	2.29621	2.76337	3.73154	5.65591	5.87239	3.20408	2.83183	1.08694	1.61133
Cluster 5	Zm00001eb246860	7.91974944187965e-165	0.9805	0.337	0.129	1.87207037307151e-160	0.286115	0.387896	3.17917	1.5949	2.54859	3.93026	1.44267	0.792181	0.590918	2.995	9.95845	1.88897	5.61508	0.709849	0.620692
Cluster 5	Zm00001eb255250	8.42890027682469e-165	0.980256	0.517	0.258	1.99242344743582e-160	2.40276	2.34269	1.44189	4.09064	4.57534	6.4669	3.92942	2.47638	5.75382	2.14573	2.24651	2.47461	3.18366	1.94904	2.12121
Cluster 5	Zm00001eb130870	1.95844416816732e-165	0.970204	0.431	0.19	4.62937032471391e-161	1.22235	3.73171	1.91478	1.33872	1.58192	6.33527	7.38575	2.94263	1.79177	6.24857	13.9092	3.19253	4.47046	1.05471	2.65689
Cluster 5	Zm00001eb149670	3.14367574686377e-92	0.947649	0.487	0.292	7.43102073043658e-88	3.40551	1.70457	3.48476	6.92242	6.73375	8.82262	3.67777	2.86903	12.6156	3.34427	5.97544	3.17686	5.93942	1.60256	2.43894
Cluster 5	Zm00001eb098170	9.61064350773868e-152	0.942874	0.264	0.092	2.27176391235927e-147	0.690853	0.541872	0.135029	2.66942	1.23324	2.46542	0.454694	0.202181	1.37945	0.161665	0.133738	0.109868	0.16899	0.256717	0.187592
Cluster 5	Zm00001eb152760	1.40101106890215e-156	0.939351	0.336	0.133	3.31170996467091e-152	0.99072	1.00452	0.81572	1.30341	2.04714	3.02508	0.938778	0.988878	1.19671	1.41985	1.35774	0.465003	1.52474	1.03648	1.31436
Cluster 5	Zm00001eb432170	3.3574689860168e-70	0.935032	0.32	0.175	7.93638518914651e-66	1.76543	1.30901	1.57341	1.89076	2.10765	4.47189	2.51755	1.71947	5.4552	1.80159	2.43149	1.90988	1.73109	2.15511	1.01214
Cluster 5	Zm00001eb433420	1.76008090432728e-100	0.92974	0.524	0.325	4.16047924164884e-96	2.3846	5.24035	2.572	10.3551	17.9814	11.0278	2.05281	8.78009	2.32881	3.78724	3.60109	1.67099	12.9262	2.04211	1.76257
Cluster 5	Zm00001eb023950	5.0720969326722e-193	0.924941	0.509	0.228	1.19894227294505e-188	1.66874	1.05896	1.00252	8.84073	6.35199	6.13577	1.40539	4.49764	3.03506	0.596569	1.1205	1.06388	3.90964	0.467734	1.02458
Cluster 5	Zm00001eb101410	1.66484803395826e-146	0.91528	0.324	0.129	3.93536778267054e-142	0.560061	0.538255	0.915657	3.56702	2.49469	3.36978	1.21113	1.32332	0.802832	0.919857	5.03109	0.648229	1.68598	1.51818	1.20305
Cluster 5	Zm00001eb320650	2.58852313297128e-139	0.905255	0.315	0.127	6.1187509817175e-135	0.498949	0.355632	0.372399	4.26268	7.43106	4.39939	0.89667	0.787005	1.01207	0.58131	10.325	0.711979	18.8625	2.66898	0.433816
Cluster 5	Zm00001eb092540	2.5483119654651e-155	0.890783	0.475	0.227	6.0236998239664e-151	1.31371	1.06907	1.03292	12.7242	7.56954	6.419	1.2416	1.26355	1.24524	0.940051	1.09294	1.08938	0.843929	1.07431	1.28666
Cluster 5	Zm00001eb197410	1.30914499142593e-127	0.880244	0.311	0.129	3.09455693073261e-123	0.543963	0.50268	0.476553	7.00911	2.61492	3.49595	0.437112	0.478469	0.522443	0.483678	0.603425	0.345103	0.375116	0.553119	0.445137
Cluster 5	Zm00001eb434990	2.71954184675547e-155	0.872732	0.342	0.135	6.42845301736059e-151	0.737274	1.11873	0.59555	4.16596	3.40184	3.29741	0.684848	0.542315	0.654939	0.563445	0.62363	0.524922	0.501378	0.68583	0.519324
Cluster 5	Zm00001eb032290	7.6334320995966e-122	0.866097	0.288	0.117	1.80439067970264e-117	1.03791	1.18004	1.1064	0.753396	0.781988	3.28417	5.23769	1.53333	1.18269	1.62107	2.8541	2.03933	1.57397	0.688097	1.9123
Cluster 5	Zm00001eb214410	1.08502105658184e-108	0.861663	0.293	0.128	2.56477277354815e-104	1.53372	0.731627	0.468387	2.22784	1.17065	3.23688	1.40283	0.555973	6.74369	0.496925	0.594102	1.16871	0.601231	0.391179	0.343822
Cluster 5	Zm00001eb105960	1.21576420927073e-125	0.846097	0.257	0.098	2.87382343787415e-121	0.759889	0.607603	0.880134	1.05156	1.47986	2.33958	1.15765	0.485568	1.00281	0.739147	0.793618	1.30635	1.05336	0.514491	0.745988
Cluster 5	Zm00001eb323340	3.62322564165386e-121	0.845373	0.254	0.097	8.5645807717414e-117	0.520851	0.434702	0.881274	0.976099	0.76315	2.73605	3.72191	0.455124	0.627046	0.836714	7.07811	6.47111	1.45377	0.341438	0.536294
Cluster 5	Zm00001eb142250	1.45437295034924e-155	0.834416	0.433	0.197	3.43784678003552e-151	0.718372	2.0841	0.692387	3.73281	4.41195	5.30327	0.750259	18.687	0.637401	1.14799	3.23238	0.610907	7.4921	0.645364	6.36997
Cluster 5	Zm00001eb384110	2.05617428496763e-103	0.826138	0.495	0.285	4.86038477480649e-99	3.63803	2.74217	0.839703	7.01487	6.48172	6.82174	1.80817	1.18155	8.27108	1.10932	1.8249	1.30067	1.29813	1.08002	1.48778
Cluster 5	Zm00001eb290700	5.89982168726454e-55	0.821122	0.337	0.205	1.39459985043559e-50	1.28988	0.947158	5.47514	2.4498	19.1428	11.9927	6.59084	3.16706	2.01765	3.37122	39.6956	40.2637	100.301	0.972503	4.3636
Cluster 5	Zm00001eb226870	1.10827572381395e-152	0.808077	0.352	0.141	2.61974215595142e-148	0.612675	0.338047	0.382642	4.17599	4.86273	3.29072	0.471247	2.308	0.683632	0.393206	3.44831	0.438662	7.77334	0.371315	0.711805
Cluster 5	Zm00001eb147750	4.63971784875696e-172	0.802954	0.439	0.185	1.09673650508917e-167	0.80225	0.722943	0.622809	13.1252	6.4009	5.28211	0.536678	0.630817	0.679833	0.756085	0.673762	0.60975	0.589293	0.408107	0.549847
Cluster 5	Zm00001eb096920	5.74331216148903e-114	0.793454	0.3	0.128	1.35760412873278e-109	0.544197	0.818765	1.37319	1.96686	1.86428	2.68593	0.432369	1.23449	0.451508	2.70388	2.42591	0.714663	1.81921	1.44051	1.29597
Cluster 5	Zm00001eb286120	2.56846547678521e-26	0.788871	0.334	0.237	6.07133869402489e-22	3.27091	3.64905	0.739599	8.25897	3.21738	6.59644	1.62843	2.32005	2.4347	1.08151	6.30752	0.63499	3.34619	0.769799	3.06599
Cluster 5	Zm00001eb290370	1.24771657533151e-104	0.768897	0.474	0.263	2.94935244076861e-100	7.79866	13.7772	1.80685	5.02901	3.94929	13.4143	8.86672	2.05349	29.0112	4.79965	3.33145	2.38745	2.18226	1.59098	1.71246
Cluster 5	Zm00001eb389370	5.71814504642576e-122	0.756201	0.257	0.098	1.35165512607412e-117	0.496807	2.06022	0.43225	0.76718	0.453399	2.24504	0.765948	0.400538	1.36455	2.98044	1.21927	0.420069	0.519073	0.425342	0.201224
Cluster 5	Zm00001eb235710	9.07354333602966e-86	0.750318	0.302	0.147	2.14480417377069e-81	1.5916	1.00808	1.35889	1.3777	1.2291	3.211	3.31007	0.750731	2.88222	1.23615	1.86707	2.49202	1.15931	1.9208	0.848824
Cluster 5	Zm00001eb224450	5.72481811497344e-32	0.748937	0.531	0.412	1.35323250601742e-27	5.47212	5.49625	4.58005	7.54695	6.26111	10.0127	5.36055	4.70424	5.49167	4.12267	5.58876	4.69829	5.52587	3.92713	4.6557
Cluster 5	Zm00001eb422480	4.99244422160333e-76	0.743423	0.277	0.136	1.1801139651026e-71	0.675857	0.442098	0.953754	2.88043	3.05333	2.8284	1.29707	1.34076	0.647709	1.36953	3.90583	1.2335	2.76177	0.798938	0.526598
Cluster 5	Zm00001eb223800	6.1063972636049e-131	0.742132	0.261	0.096	1.44343018517093e-126	0.340929	0.293831	0.45995	1.75262	2.66866	2.06251	0.573772	1.39282	0.418962	0.569869	2.06224	0.681382	3.05891	1.23179	1.3216
Cluster 5	Zm00001eb331970	1.1006046338892e-118	0.740158	0.315	0.135	2.60160923358728e-114	0.792404	0.782551	1.61012	1.72502	1.21356	2.60514	1.39808	0.805866	0.977035	1.71856	2.41369	1.36738	0.865047	0.924265	0.70946
Cluster 5	Zm00001eb300130	1.68132407179798e-157	0.733075	0.616	0.332	3.97431384091607e-153	3.45887	2.29698	1.14551	17.3396	10.0159	8.5327	2.85504	1.22794	3.10934	1.62909	1.46559	1.45392	1.54336	1.09967	1.46293
Cluster 5	Zm00001eb102970	9.22470794336962e-61	0.731831	0.255	0.132	2.18053646365371e-56	1.07043	0.808104	1.06159	1.24432	1.45427	2.91782	1.57411	1.98422	6.49188	1.33503	1.70661	1.43506	3.11979	0.830952	2.02139
Cluster 5	Zm00001eb389820	2.1048764756861e-82	0.729855	0.428	0.245	4.9755070132268e-78	2.20659	4.10668	0.687025	4.98392	5.57344	5.35255	1.9659	1.95927	2.83065	1.07465	1.89428	0.711846	4.82783	0.864681	0.912443
Cluster 5	Zm00001eb266370	7.46676619975014e-215	0.720713	0.826	0.509	1.76499419429694e-210	5.50057	3.24125	6.65519	33.8613	39.0453	22.7355	6.87813	14.4144	6.70595	6.27499	77.3201	6.96939	23.662	4.01993	15.0418
Cluster 5	Zm00001eb324850	8.04503250956557e-127	0.71636	0.67	0.425	1.90168478461111e-122	3.66734	4.00972	5.39603	7.30344	7.13559	8.93881	7.90902	2.94981	6.52951	4.69912	5.05892	8.12824	4.72188	3.11766	2.61026
Cluster 5	Zm00001eb408010	8.30920840642611e-133	0.709244	0.499	0.252	1.964130683111e-128	1.45637	1.11978	1.1186	18.3503	14.1948	7.48735	1.36957	1.11512	1.4427	1.02567	1.31902	1.10589	1.10889	1.27932	1.21268
Cluster 5	Zm00001eb247630	6.23096437334825e-52	0.702487	0.286	0.163	1.47287535857206e-47	0.841478	3.20064	3.5673	0.538015	0.581546	3.90114	3.30517	1.32049	0.879955	3.22143	7.3239	3.15123	2.67894	0.772578	0.962472
Cluster 5	Zm00001eb176850	8.89448895139821e-81	0.696795	0.394	0.219	2.10247929833151e-76	2.33696	1.74796	1.1194	4.06456	4.51356	4.27281	2.02856	1.09375	2.78785	0.990481	1.01464	1.22738	1.94935	2.02834	1.0502
Cluster 5	Zm00001eb130060	3.06927554858583e-97	0.694376	0.367	0.185	7.25515354174719e-93	1.41521	1.45663	0.669988	2.06714	3.20877	3.46784	1.56644	5.57208	1.98162	1.52689	1.39112	0.659553	3.00921	2.07811	4.98277
Cluster 5	Zm00001eb409850	2.62559688397007e-130	0.679744	0.763	0.539	6.20638591432846e-126	6.38824	6.88619	5.96246	28.4589	21.0364	16.3442	4.78195	5.59264	5.86345	5.39659	5.395	4.85537	5.0929	6.16992	5.0357
Cluster 5	Zm00001eb407550	5.33185673284545e-70	0.678809	0.318	0.169	1.26034429451001e-65	1.21508	1.3062	0.966013	3.15556	3.89629	3.33455	1.29426	1.93346	1.23998	0.859796	3.19541	1.23169	2.14964	1.72632	2.99469
Cluster 5	Zm00001eb355990	3.84638796193311e-75	0.674595	0.364	0.2	9.0920918644175e-71	2.23562	3.89359	3.98557	2.00977	2.1512	5.44259	3.69573	1.98438	4.17584	3.23729	5.96953	5.46717	4.19574	0.59498	1.1708
Cluster 5	Zm00001eb210510	4.09227329804088e-58	0.666775	0.365	0.218	9.67331562190903e-54	1.93474	3.84611	1.2559	1.49557	2.26565	4.167	3.19127	1.39935	4.18496	1.52553	2.68939	1.78398	1.25035	2.29645	1.70947
Cluster 5	Zm00001eb055860	2.8844771088678e-90	0.658894	0.288	0.132	6.81832698994169e-86	1.04771	0.44431	0.430452	3.32791	2.6042	2.56596	0.858309	1.37866	0.940441	0.831134	2.13964	0.58163	1.73631	0.909035	1.25714
Cluster 5	Zm00001eb155010	2.47346274778937e-137	0.655336	0.735	0.467	5.84677124322451e-133	2.85673	2.35819	10.6358	13.0926	12.9332	12.4318	6.05087	22.265	2.33673	12.0113	12.0287	9.00218	11.7119	7.6053	12.0494
Cluster 5	Zm00001eb308980	5.66638730047705e-112	0.652889	0.265	0.106	1.33942063008676e-107	0.536394	0.255	0.235942	3.61432	3.01278	2.04926	0.35234	0.328651	0.53365	0.24074	0.368471	0.380145	0.244745	0.187951	0.238725
Cluster 5	Zm00001eb075370	6.22222529982399e-99	0.637124	0.381	0.188	1.4708096163724e-94	1.48137	1.23125	0.480709	5.80349	4.77566	3.45468	0.741471	0.45122	1.20867	0.569166	0.728639	0.457622	0.69974	0.678737	0.412435
Cluster 5	Zm00001eb043720	2.33221041543122e-73	0.62054	0.419	0.245	5.51287897999633e-69	1.91295	2.78372	2.57781	2.45291	2.79177	4.30864	2.53896	1.92857	2.153	3.88318	3.39413	2.23089	3.81745	3.55286	1.4356
Cluster 5	Zm00001eb140540	3.38988087626518e-78	0.616707	0.451	0.266	8.01300041531563e-74	1.88964	1.45957	1.30397	20.0243	12.4093	7.4618	1.29429	1.59075	1.42318	1.09037	1.33458	1.02241	1.32296	1.6923	1.69269
Cluster 5	Zm00001eb126710	5.47064352230801e-82	0.615581	0.473	0.276	1.29315071580317e-77	2.6164	1.99715	2.63518	2.45818	4.65159	5.08164	2.89263	6.04325	3.31645	3.37966	5.35513	3.41464	5.57662	2.81033	6.27707
Cluster 5	Zm00001eb016850	6.17476808218677e-34	0.607534	0.324	0.218	1.45959167926731e-29	2.32005	1.1667	1.77578	5.92313	5.08601	4.41294	2.58856	0.863874	2.84168	1.18415	1.35863	2.15248	1.79087	2.4177	1.03943
Cluster 5	Zm00001eb070400	2.68594636429495e-34	0.605638	0.325	0.214	6.3490400159204e-30	3.2147	1.98621	0.87675	1.524	1.3607	3.88392	2.98571	1.31954	7.31222	1.56192	1.33339	1.39093	1.03088	1.04885	2.52788
Cluster 5	Zm00001eb056340	6.6614096058905e-82	0.590551	0.319	0.157	1.5746240026404e-77	1.03714	0.851262	0.473281	6.84947	3.3181	3.03286	0.672788	0.494952	0.830345	0.395125	0.458512	0.330779	0.313132	0.375561	0.530854
Cluster 5	Zm00001eb026200	1.86886746424845e-65	0.588622	0.646	0.482	4.41762891199048e-61	4.43163	8.88079	5.91335	7.34317	11.5409	10.6101	6.81438	5.6125	4.9934	7.62846	9.10468	6.04406	8.68779	5.76643	5.00596
Cluster 5	Zm00001eb000170	4.563763952872e-27	-0.585445	0.49	0.535	1.07878252317988e-22	6.20041	14.6944	8.34882	3.87036	4.17636	4.93836	6.77382	8.01214	5.9533	10.0748	8.24131	6.0892	6.86662	10.57	8.90253
Cluster 5	Zm00001eb310270	2.78150259797582e-42	-0.586541	0.617	0.664	6.57491584109524e-38	16.7836	8.20806	18.7573	9.74714	11.6643	8.56564	14.0755	4.99605	12.5668	15.6177	13.3691	21.0568	14.4203	11.1093	6.21418
Cluster 5	Zm00001eb259070	1.53431746678442e-13	-0.587927	0.231	0.283	3.626819627985e-09	4.83272	2.45988	1.92144	2.67766	2.0439	1.78402	1.97737	7.52624	3.46252	1.41026	1.38837	1.69616	2.04484	1.74374	2.21394
Cluster 5	Zm00001eb311180	4.99014107110944e-18	-0.589917	0.254	0.321	1.17956954638885e-13	4.82373	5.67177	4.38172	1.67029	2.17316	2.28107	3.6328	1.68844	3.48637	3.28126	1.93415	3.54328	2.49588	5.96343	1.60787
Cluster 5	Zm00001eb304830	6.711877481196e-17	-0.592369	0.412	0.445	1.58655359900511e-12	8.02629	12.6923	2.04307	3.54462	3.50007	3.95988	5.95132	5.81864	6.78207	2.93787	3.4975	2.03457	2.441	6.95875	2.12315
Cluster 5	Zm00001eb126630	2.33126262447666e-33	-0.605432	0.473	0.539	5.51063859173793e-29	9.30845	9.63456	8.09483	4.00364	4.1529	4.92546	12.2374	7.35272	7.33018	5.24022	4.37813	11.946	3.03737	9.43933	16.2556
Cluster 5	Zm00001eb287740	7.11507746565755e-13	-0.607967	0.284	0.325	1.68186201133213e-08	7.18136	4.53807	0.95118	3.4108	2.45856	2.23599	3.30145	1.08978	3.89581	1.12499	0.987123	0.899229	1.0074	1.25221	1.30624
Cluster 5	Zm00001eb246340	6.02114019353492e-21	-0.61081	0.3	0.364	1.42327711894778e-16	6.79483	5.64269	1.37727	4.21348	2.87625	2.46828	2.75779	1.26332	5.42382	2.09372	1.59144	1.36021	1.83747	1.68142	1.21964
Cluster 5	Zm00001eb408520	4.25524458456277e-30	-0.622934	0.354	0.44	1.00585471489895e-25	7.81205	5.98756	5.23546	5.26188	4.04961	3.48708	6.55926	3.04387	4.43566	5.53261	3.41814	6.72526	3.49925	4.42015	3.49734
Cluster 5	Zm00001eb296300	1.35292201802597e-12	-0.623989	0.26	0.304	3.1980370662098e-08	6.71739	3.18687	1.35315	4.46264	3.15508	2.09347	1.92873	0.954111	4.81716	1.64939	1.15508	1.065	0.712601	1.75495	1.14986
Cluster 5	Zm00001eb401720	1.09048482653623e-14	-0.627108	0.208	0.263	2.57768803296635e-10	2.92148	2.02924	4.68288	1.4736	1.66973	1.53373	2.06958	5.40682	2.46814	5.70234	2.28992	2.00266	1.85541	12.1614	3.14168
Cluster 5	Zm00001eb054050	4.02313869259592e-10	-0.637906	0.222	0.268	9.50989524155824e-06	5.86026	2.76579	4.633	1.08882	1.85071	2.71172	19.2189	1.31445	4.2219	7.79901	3.59789	12.6712	2.14648	3.26292	1.90866
Cluster 5	Zm00001eb296870	4.56916175533409e-19	-0.645273	0.286	0.35	1.08005845572587e-14	5.70811	4.17657	8.30705	3.19299	2.90541	2.80986	3.65723	3.50238	3.68175	6.97843	4.49669	4.69113	3.22527	3.23363	3.69325
Cluster 5	Zm00001eb432500	1.40564730997001e-31	-0.679746	0.302	0.398	3.3226691113071e-27	10.9365	4.25128	3.96352	3.72462	1.80347	3.65014	9.61713	2.62373	7.30353	11.1073	5.04945	10.5584	2.13467	3.66381	3.63544
Cluster 5	Zm00001eb146750	4.21913358954845e-25	-0.73978	0.198	0.279	9.97318797897463e-21	5.39429	3.25245	1.50432	2.72461	1.65776	1.46069	2.2417	0.681031	3.7971	1.01657	1.14392	2.78962	1.1254	0.9601	1.0528
Cluster 5	Zm00001eb042710	1.00018882590359e-24	-0.74735	0.205	0.285	2.36424634667089e-20	5.69328	2.52512	2.27739	2.18539	2.03885	1.50534	2.24242	1.49506	3.52059	3.43777	1.5246	1.20367	0.795017	1.43474	1.53546
Cluster 5	Zm00001eb422400	6.7174806497203e-22	-0.748253	0.204	0.279	1.58787807598089e-17	2.77849	2.79788	8.91541	1.58964	3.83166	1.74019	4.15083	0.677398	2.62503	2.06957	1.55149	9.21661	3.81788	6.82168	1.05848
Cluster 5	Zm00001eb405880	3.17984476747758e-43	-0.778151	0.42	0.504	7.5165170613635e-39	9.4763	6.90665	9.37831	2.88752	3.08446	4.02022	14.2189	2.20299	10.5374	10.294	3.90657	17.1899	3.23316	3.55907	2.22807
Cluster 5	Zm00001eb294580	1.4211363494951e-23	-0.797041	0.266	0.335	3.35928210293653e-19	3.25547	9.19627	6.58494	1.69875	1.61182	2.06073	2.5592	1.29054	2.6154	5.90266	2.53515	2.27324	1.49175	2.48134	0.958206
Cluster 5	Zm00001eb049960	6.74078702597204e-27	-0.799148	0.289	0.366	1.59338723719927e-22	5.91301	8.40907	6.84865	1.46206	1.77322	2.7934	9.98541	1.93805	3.44446	6.01612	5.06204	8.73716	4.64232	3.21959	2.29736
Cluster 5	Zm00001eb171230	1.30393117837131e-34	-0.881176	0.253	0.348	3.08223251943411e-30	8.98693	5.72573	1.27169	2.46183	1.97224	2.10846	4.10537	1.29683	7.56331	1.51278	0.998392	1.15881	1.40491	1.76964	1.48564
Cluster 5	Zm00001eb184710	1.92316409491073e-16	-0.949917	0.213	0.269	4.54597528754998e-12	6.02006	2.69494	0.994933	1.45546	1.31482	1.68854	25.0412	1.23229	3.96622	1.18341	1.55651	5.45541	1.03877	1.35267	1.44403
Cluster 5	Zm00001eb433040	9.90794419693189e-45	-1.01246	0.165	0.286	2.34203984927076e-40	4.93883	8.17892	1.58541	0.967921	1.03927	1.37748	4.0579	1.44312	4.47995	1.65075	1.27979	2.22643	1.33679	1.46827	3.64875
Cluster 5	Zm00001eb273380	1.58422242909894e-101	-1.03854	0.608	0.681	3.74478497790408e-97	30.1751	20.4233	4.62492	10.9682	7.99521	7.58482	14.6361	4.83507	22.9469	6.5308	4.43027	5.51016	5.24068	5.2007	4.61091
Cluster 5	Zm00001eb283200	2.32004208311626e-57	-1.04625	0.117	0.258	5.48411547607022e-53	3.35941	4.23351	2.74422	0.626121	0.560416	0.827088	3.50897	1.87312	2.59312	3.52506	2.0947	3.18594	0.856384	3.80519	1.94703
Cluster 5	Zm00001eb364620	1.3087709619286e-49	-1.12493	0.151	0.278	3.09367279980683e-45	7.46846	3.85381	0.92969	2.08372	1.41254	1.11304	2.47115	0.734321	4.72167	0.897359	0.725948	0.75035	1.04255	1.4034	1.02599
Cluster 5	Zm00001eb160050	9.58431942330857e-53	-1.14913	0.152	0.284	2.26554142528168e-48	6.70897	2.32398	3.82632	0.957401	0.806082	1.14962	6.03265	0.799029	5.04776	4.5678	1.1238	5.71842	1.00979	3.44037	1.30912
Cluster 5	Zm00001eb142630	3.38167955688797e-74	-1.15308	0.152	0.322	7.99361413657179e-70	6.76778	4.41194	2.48342	0.810757	0.809097	1.24336	5.91454	0.94473	9.62725	3.38292	1.23537	2.90886	1.14485	1.15579	1.04084
Cluster 5	Zm00001eb134700	1.10361272821826e-70	-1.15626	0.237	0.386	2.60871976696231e-66	9.5297	6.17539	1.86666	2.31196	2.10748	1.72842	5.6915	1.23702	5.74381	2.08305	1.24813	1.5007	1.58731	2.01623	1.52525
Cluster 5	Zm00001eb287770	3.94191177282251e-101	-1.16278	0.797	0.795	9.31789104859786e-97	76.6758	68.6536	8.31542	29.1657	20.1768	18.926	32.9736	8.07597	44.5719	9.86191	8.04738	7.12097	8.69147	10.9869	9.51551
Cluster 5	Zm00001eb002270	5.37570412345013e-49	-1.16618	0.187	0.311	1.27070894070114e-44	10.1711	4.12466	1.18552	2.12022	1.4384	1.48771	3.17817	1.21103	6.67503	1.18866	0.946408	0.980447	1.3351	1.50818	1.17435
Cluster 5	Zm00001eb335470	2.010745536553e-28	-1.1798	0.197	0.285	4.75300029930398e-24	1.78626	1.51636	23.6192	1.19325	1.03131	1.75665	3.62225	1.84688	1.95746	3.90437	3.66344	17.7429	1.35699	24.4634	1.37716
Cluster 5	Zm00001eb223050	2.54685006950546e-61	-1.2596	0.111	0.253	6.02024419429701e-57	6.38743	4.41987	0.499446	0.573869	0.414188	0.778447	4.47802	0.544576	3.17429	5.043	0.86313	0.569579	0.554269	0.582875	0.410867
Cluster 5	Zm00001eb038930	5.91661824372919e-77	-1.25975	0.087	0.255	1.39857022045271e-72	6.11411	4.76238	0.827636	0.663016	0.631522	0.733734	2.39497	0.741997	4.62948	1.2397	0.714785	0.709512	0.983908	0.929516	0.480814
Cluster 5	Zm00001eb087570	1.85629486777948e-40	-1.28604	0.467	0.518	4.38790980845713e-36	20.8902	43.2665	21.3873	4.01899	4.63521	7.46562	11.336	3.04515	22.2989	21.8262	8.35915	8.74678	6.43972	4.28536	2.65213
Cluster 5	Zm00001eb432730	1.4203805187078e-16	-1.30536	0.267	0.319	3.3574954701215e-12	2.09257	42.8339	9.55259	1.71844	1.81503	3.70952	2.44552	3.93745	2.18832	8.75425	2.74237	2.95763	3.22356	4.90883	3.43787
Cluster 5	Zm00001eb312640	8.29371536549176e-54	-1.30707	0.296	0.412	1.96046843809494e-49	4.16785	8.76874	27.3955	1.14196	1.51023	3.02531	14.9532	1.68524	5.2923	18.7999	10.265	23.2617	2.06437	7.1397	1.09559
Cluster 5	Zm00001eb257910	1.91858031224779e-74	-1.31226	0.088	0.251	4.53514014209133e-70	6.41928	4.26958	0.738934	0.52914	0.452998	0.648514	2.1293	0.735391	5.10297	0.961922	0.567849	0.622047	0.605697	0.922331	0.830231
Cluster 5	Zm00001eb250240	2.5566278465983e-78	-1.34522	0.097	0.266	6.04335690378906e-74	5.65861	6.63826	0.724933	0.663305	0.600191	0.713803	3.31729	0.688887	4.11449	0.739664	0.688385	0.569217	0.740627	1.08144	0.827649
Cluster 5	Zm00001eb084690	3.75725479739315e-129	-1.38752	0.29	0.504	8.88139889007792e-125	12.7521	13.3933	5.08201	2.15539	2.13667	2.79587	16.5135	2.57847	11.1484	11.8035	2.87857	8.31653	2.86502	2.92702	2.24663
Cluster 5	Zm00001eb386660	1.03204725129671e-73	-1.38764	0.119	0.281	2.43955329261515e-69	8.75452	4.54747	0.786413	0.786767	0.68297	0.884593	2.60195	0.704964	7.11198	0.792247	0.735374	0.720009	0.889067	1.36116	0.695556
Cluster 5	Zm00001eb406100	2.24503664099401e-33	-1.43807	0.171	0.265	5.30681761198164e-29	1.56904	1.41414	28.1299	1.25766	1.37313	1.41009	1.82347	1.43272	1.63438	1.42213	1.3729	22.92	1.17179	11.3839	0.939056
Cluster 5	Zm00001eb206040	9.39287351636667e-55	-1.49334	0.28	0.4	2.22028744179875e-50	13.4176	27.2814	2.2192	1.77507	2.01173	3.10126	7.5355	2.5329	16.6643	6.10319	2.00331	3.24463	2.32495	2.27716	2.05687
Cluster 5	Zm00001eb405380	1.40737888940265e-75	-1.50498	0.15	0.313	3.32676221876999e-71	10.8727	6.25729	1.20298	1.58857	0.809616	1.11574	2.25308	1.1277	6.84992	1.22362	0.951992	0.995398	1.01747	1.7742	0.917629
Cluster 5	Zm00001eb383680	3.25126509588847e-98	-1.57888	0.192	0.384	7.68534043366116e-94	17.634	7.21424	2.06452	1.98496	1.77392	1.90267	5.18712	2.06536	10.9106	2.03885	1.71346	1.56214	2.51371	3.03242	2.28154
Cluster 5	Zm00001eb226470	3.91446420225321e-77	-1.61592	0.154	0.322	9.25301048128615e-73	5.2101	20.5841	2.56814	1.03996	1.08448	1.32921	1.76281	1.32517	4.7303	3.82848	1.18649	1.25543	1.51417	2.12819	1.58118
Cluster 5	Zm00001eb207550	2.47208419850849e-44	-1.65396	0.199	0.316	5.84351262843437e-40	14.7033	10.4383	2.12229	2.18112	1.99101	2.02494	10.2299	2.23739	8.98133	1.99044	4.48476	2.08367	1.84019	91.2186	1.92109
Cluster 5	Zm00001eb158810	5.73835353389503e-76	-1.80811	0.111	0.274	1.35643200834211e-71	15.1878	3.93772	1.33004	0.910317	0.719117	0.922108	2.50234	0.802469	7.15698	1.10733	0.883495	0.762632	0.637563	3.94721	1.88147
Cluster 6	Zm00001eb184670	0	3.26124	0.578	0.062	0	1.1789	0.381356	0.284781	0.252392	0.285131	0.373802	14.5789	0.354747	0.930719	0.33425	0.684553	2.45773	0.166965	0.425296	0.325084
Cluster 6	Zm00001eb034370	0	2.73473	0.585	0.083	0	1.26503	0.632575	0.405735	0.384678	0.456512	0.538964	11.4354	0.450466	1.20208	0.331861	0.665218	8.05627	0.473739	0.421524	0.256191
Cluster 6	Zm00001eb184710	0	2.7002	0.763	0.241	0	6.02006	2.69494	0.994933	1.45546	1.31482	1.68854	25.0412	1.23229	3.96622	1.18341	1.55651	5.45541	1.03877	1.35267	1.44403
Cluster 6	Zm00001eb184730	0	2.67374	0.714	0.213	0	7.39449	2.62246	1.0168	0.790846	0.699394	0.876143	25.7336	0.989438	3.85843	1.25449	0.935578	6.13495	0.747721	0.986789	1.04614
Cluster 6	Zm00001eb034610	0	2.59257	0.518	0.059	0	0.963564	0.536563	0.212107	0.158446	0.182239	0.345338	8.64297	0.226935	0.900515	0.217843	0.306952	5.30037	0.257556	0.244203	0.252553
Cluster 6	Zm00001eb184720	0	2.40917	0.472	0.075	0	1.83321	0.666941	0.177642	0.117831	0.12362	0.157978	8.35256	0.187866	0.799429	0.273848	0.216088	1.57884	0.242338	0.359964	0.10076
Cluster 6	Zm00001eb261480	0	2.37885	0.358	0.041	0	0.592483	0.339473	0.246463	0.189407	0.212466	0.496958	6.73209	0.194967	1.14766	0.31998	0.340238	5.07379	0.30913	0.299875	0.257171
Cluster 6	Zm00001eb389750	0	2.36529	0.489	0.073	0	0.899652	0.407302	0.78311	0.280784	0.52917	0.843897	8.77125	0.461933	1.08444	0.73074	1.02934	12.5659	0.543978	0.856664	0.42068
Cluster 6	Zm00001eb375640	0	2.30083	0.454	0.114	0	1.17018	0.870129	1.31245	0.732158	1.42732	4.83148	13.9846	2.37342	2.07531	2.05385	8.8581	19.4241	5.1979	1.92912	8.48555
Cluster 6	Zm00001eb194380	0	2.25717	0.262	0.029	0	0.269457	0.273688	0.214291	0.160287	0.186159	0.327387	5.10342	0.158794	0.232753	0.127649	0.416748	2.30502	0.0686771	0.220243	0.231323
Cluster 6	Zm00001eb129050	0	2.1839	0.477	0.163	0	1.6371	1.01594	3.96992	1.50985	0.995337	3.20885	13.5992	0.866088	3.7542	4.30991	3.32087	13.125	0.746255	0.835411	0.440253
Cluster 6	Zm00001eb170180	0	2.11003	0.284	0.026	0	0.328651	0.356776	0.0950422	0.102281	0.118043	0.213214	4.44793	0.116884	0.8499	0.106241	0.227674	1.15908	0.0884139	0.113962	0.0306347
Cluster 6	Zm00001eb394280	0	2.07638	0.308	0.022	0	0.234744	0.188239	0.0961955	0.0801644	0.0820578	0.136946	4.096	0.149264	0.294899	0.169532	0.173678	2.39042	0.159534	0.108745	0.187781
Cluster 6	Zm00001eb272290	0	2.03493	0.595	0.208	0	2.8995	1.66903	1.87317	2.10392	1.55109	2.47817	12.6264	1.41457	2.87708	1.5968	1.9456	10.3957	1.5895	2.34574	1.28741
Cluster 6	Zm00001eb054050	0	2.03415	0.667	0.245	0	5.86026	2.76579	4.633	1.08882	1.85071	2.71172	19.2189	1.31445	4.2219	7.79901	3.59789	12.6712	2.14648	3.26292	1.90866
Cluster 6	Zm00001eb116470	0	2.01689	0.331	0.053	0	0.583816	0.424571	0.61572	0.160815	0.440174	0.414571	5.2134	0.232108	0.817742	0.321106	0.510754	3.77212	1.10618	0.351208	0.254564
Cluster 6	Zm00001eb240340	0	1.99069	0.395	0.062	0	0.648324	0.546163	0.643876	0.224146	0.325883	0.460273	5.29953	0.298395	0.605444	0.468239	0.881887	3.5943	0.565284	0.647736	0.416065
Cluster 6	Zm00001eb034520	0	1.76031	0.26	0.018	0	0.20881	0.120399	0.0721351	0.0326313	0.0527623	0.0755841	2.88693	0.0723723	0.231695	0.0428149	0.170676	1.58565	0.0472714	0.0510148	0.0455534
Cluster 6	Zm00001eb150790	0	1.71641	0.317	0.052	0	0.364428	0.253299	1.15967	0.135205	0.137543	0.392077	4.17882	0.143553	0.287411	0.743773	0.676684	8.79895	0.231622	0.348103	0.0519074
Cluster 6	Zm00001eb345910	0	1.71241	0.336	0.065	0	0.35688	0.540093	1.81992	0.224146	0.25292	0.488793	5.29658	0.240815	0.510053	0.254218	0.714869	18.0343	0.259202	1.14895	0.3682
Cluster 6	Zm00001eb246530	1.27234476612873e-243	1.6814	0.486	0.219	3.00756855817509e-239	4.79449	2.93205	1.5333	1.81003	1.55782	2.35552	11.9842	1.70622	6.17612	2.61269	2.24035	5.9949	2.14458	1.33497	1.42608
Cluster 6	Zm00001eb271310	0	1.65229	0.298	0.055	0	0.864905	0.417211	0.286575	0.195456	0.151391	0.48636	3.78505	0.432222	1.36449	0.127326	0.25318	1.90789	0.0604371	0.374117	0.216696
Cluster 6	Zm00001eb334680	0	1.6518	0.559	0.19	0	2.28702	1.87619	1.9286	0.910196	1.54091	2.5694	8.57364	2.47576	2.46197	1.03113	2.59235	7.1212	2.95631	2.43493	1.90219
Cluster 6	Zm00001eb292290	0	1.64092	0.805	0.454	0	8.42249	4.93009	8.60475	4.45321	3.21309	5.68582	23.955	3.09462	7.36524	5.84155	5.3318	43.3742	3.60168	5.20447	2.74794
Cluster 6	Zm00001eb377050	0	1.62825	0.289	0.056	0	0.705893	0.380648	0.352836	0.240224	0.265875	0.57741	3.6656	0.625321	0.756774	0.254169	0.67416	1.99345	0.252944	0.737401	0.232546
Cluster 6	Zm00001eb365780	2.80546057996564e-306	1.61251	0.462	0.167	6.63154771892277e-302	2.09713	1.33608	1.90795	1.00486	0.852542	1.52247	7.53444	0.633079	1.67288	3.02225	1.5516	11.2397	0.799401	3.1768	0.390675
Cluster 6	Zm00001eb151510	0	1.585	0.825	0.48	0	11.5756	7.72063	4.796	4.05476	6.01088	12.7727	27.0288	6.53075	13.6143	8.08743	9.43442	13.8014	7.96141	3.01261	5.9939
Cluster 6	Zm00001eb184650	0	1.58376	0.255	0.025	0	0.422611	0.208065	0.0240324	0.0679994	0.0584052	0.0660138	2.57474	0.0320805	0.191647	0.0381717	0.0525588	0.470827	0.037623	0.146192	0.0117972
Cluster 6	Zm00001eb034290	0	1.52775	0.258	0.046	0	0.368114	0.352905	0.247938	0.35005	0.247662	0.387898	2.96477	0.266028	0.540323	0.273067	0.293616	2.54746	0.174467	0.104081	0.458377
Cluster 6	Zm00001eb227070	2.64648871405482e-282	1.47892	0.257	0.06	6.25577002228279e-278	0.467209	0.319424	0.235226	0.209723	2.18543	1.16586	3.99335	0.93555	0.434023	0.32882	1.83258	1.8737	16.4312	0.192584	1.49085
Cluster 6	Zm00001eb085680	3.03831186609044e-242	1.47174	0.429	0.166	7.18196158906459e-238	2.98824	2.14125	2.84975	0.878193	0.957254	2.36456	8.34094	0.951695	4.16918	3.57319	2.9652	5.79406	1.50087	1.01023	0.872595
Cluster 6	Zm00001eb032290	6.49302933185593e-202	1.46822	0.325	0.116	1.5348222734641e-197	1.03791	1.18004	1.1064	0.753396	0.781988	3.28417	5.23769	1.53333	1.18269	1.62107	2.8541	2.03933	1.57397	0.688097	1.9123
Cluster 6	Zm00001eb290800	5.47388094387042e-263	1.45847	0.318	0.092	1.29391597751209e-258	1.22582	0.701906	0.595056	0.561263	0.632776	0.562023	4.0303	0.435223	1.22259	0.518246	1.02148	2.02439	0.620866	0.481385	0.485109
Cluster 6	Zm00001eb229930	1.25444882607934e-229	1.43081	0.454	0.19	2.96526613508635e-225	2.38198	1.62948	2.0238	1.73287	1.51999	2.52084	7.2782	1.15936	2.72627	1.63309	1.93314	7.29863	1.62346	2.05232	0.949532
Cluster 6	Zm00001eb382100	6.66409515132793e-292	1.42582	0.486	0.184	1.5752588118709e-287	3.35811	3.12333	1.0011	0.558037	0.504831	1.56146	7.19705	0.899631	3.27727	0.681484	0.864297	3.23428	0.505381	0.532675	0.433893
Cluster 6	Zm00001eb366560	1.4560293871804e-232	1.40525	0.409	0.154	3.44176226541702e-228	1.97887	3.99496	1.03513	0.703488	0.797384	1.51839	6.75849	0.5456	5.55237	1.72094	1.10388	1.49842	0.724431	1.08868	0.418691
Cluster 6	Zm00001eb334650	0	1.40504	0.526	0.193	0	2.42691	2.08848	1.73654	0.935195	1.30323	2.01487	6.9585	2.45515	2.45065	1.02377	2.02544	6.19882	1.55254	2.6768	1.36176
Cluster 6	Zm00001eb168910	1.08604516796115e-212	1.39916	0.392	0.151	2.56719356802657e-208	1.66548	1.32378	1.77581	1.0975	1.07272	2.08641	5.93025	1.53279	1.95454	1.36083	1.82556	6.87449	1.21074	2.16145	1.11533
Cluster 6	Zm00001eb034650	5.66985331270903e-229	1.38483	0.338	0.112	1.34023992605816e-224	1.36699	0.564531	1.05245	0.537135	0.815278	0.802622	4.5108	0.631707	0.970931	0.942233	2.79876	5.87918	3.41664	2.39108	0.85866
Cluster 6	Zm00001eb165310	4.1806599826873e-289	1.38405	0.48	0.178	9.88224406707623e-285	1.43313	2.58626	3.23359	0.616256	0.708129	1.55233	7.1267	5.41537	2.05123	1.43955	1.32548	10.6796	0.929609	1.19044	3.5835
Cluster 6	Zm00001eb084630	1.58396559287904e-207	1.35546	0.445	0.188	3.74417786844746e-203	3.80923	1.63757	1.14126	3.23464	3.17586	2.78244	7.94382	1.00587	2.52124	1.334	0.798674	2.71313	1.07012	1.07546	0.681103
Cluster 6	Zm00001eb137880	2.85428766927709e-261	1.33498	0.296	0.081	6.74696519263718e-257	0.682559	0.517726	0.809411	0.630263	0.585699	0.782917	3.33641	0.411732	0.913035	0.45621	0.711676	4.06262	0.443204	1.24736	0.596832
Cluster 6	Zm00001eb360620	6.56285422425484e-265	1.32101	0.39	0.13	1.55132748152936e-260	1.02631	0.697537	2.52948	0.658139	0.834112	1.55948	4.77844	0.629634	1.97373	1.14693	2.17269	7.28946	0.903906	2.36533	0.996623
Cluster 6	Zm00001eb410260	2.6365027357946e-291	1.3134	0.269	0.062	6.23216516687129e-287	0.556252	0.42896	1.12178	0.245973	0.2662	0.86898	3.04941	0.188164	0.592685	0.686895	0.275143	4.88896	0.237217	0.594677	0.235454
Cluster 6	Zm00001eb182940	1.29446491482192e-304	1.30327	0.69	0.359	3.05985616565605e-300	5.48747	5.31261	3.02298	2.53425	2.18862	3.3056	11.8662	3.16413	5.20338	3.1311	3.65624	9.11132	2.9811	2.81837	2.62981
Cluster 6	Zm00001eb123630	4.33243171681889e-197	1.28514	0.471	0.218	1.02410020922165e-192	3.18459	2.23788	1.76552	2.18568	1.93699	4.87961	8.29653	1.76547	7.5429	3.12149	4.72268	4.51758	2.44612	1.72737	1.76751
Cluster 6	Zm00001eb228120	2.17280078658463e-160	1.27308	0.314	0.123	5.13606649932874e-156	1.40055	0.791333	0.975471	1.17736	1.16718	1.34374	4.20319	0.732269	1.11752	0.998432	0.91504	3.64843	0.656163	0.644348	0.810686
Cluster 6	Zm00001eb008810	5.96350070949151e-138	1.24921	0.27	0.102	1.4096522977096e-133	1.05095	1.02019	0.763546	1.33087	2.86559	6.16984	5.06541	0.662	2.51787	1.28646	2.32101	4.65931	1.14634	0.468226	0.800065
Cluster 6	Zm00001eb150750	9.91459116249118e-242	1.24615	0.257	0.066	2.34361105898967e-237	0.568692	0.362599	1.21607	0.235011	0.344492	0.429391	2.77183	0.101449	0.462802	0.600767	0.365921	4.03626	0.206804	0.802581	0.116932
Cluster 6	Zm00001eb419180	1.44141176660445e-197	1.24185	0.264	0.079	3.40720913389959e-193	0.272628	0.25949	3.43823	0.136787	0.221546	0.87479	3.54976	0.198487	0.255696	1.41777	0.810755	8.77243	0.419693	1.44669	0.178423
Cluster 6	Zm00001eb095750	6.24341223397357e-242	1.23335	0.264	0.07	1.47581778386667e-237	0.574153	0.462729	0.854709	0.290895	0.795647	0.803188	2.80697	0.232601	1.04089	0.593477	0.461521	2.53865	0.398697	0.944367	0.596342
Cluster 6	Zm00001eb392440	6.11350574720784e-149	1.23099	0.403	0.19	1.44511048852499e-144	3.20858	1.43576	1.96809	1.19875	1.18113	1.88227	6.23254	0.844578	2.27823	2.36136	2.16242	4.67751	1.60383	1.75256	0.761264
Cluster 6	Zm00001eb161780	9.07269536714016e-129	1.22772	0.278	0.11	2.14460373088459e-124	0.846338	0.503908	2.38853	0.598143	0.757935	1.68965	4.7118	0.544387	3.61603	1.84001	4.56	9.02248	1.90717	9.69208	1.03251
Cluster 6	Zm00001eb323340	1.81384646289001e-163	1.21647	0.275	0.096	4.2875702689794e-159	0.520851	0.434702	0.881274	0.976099	0.76315	2.73605	3.72191	0.455124	0.627046	0.836714	7.07811	6.47111	1.45377	0.341438	0.536294
Cluster 6	Zm00001eb006860	1.73869426550002e-213	1.2126	0.265	0.075	4.10992550478894e-209	1.96779	0.706411	0.254946	0.215075	0.232498	0.395235	3.324	0.241562	1.67559	0.443897	0.246714	0.70534	0.221801	0.172928	0.529377
Cluster 6	Zm00001eb297390	1.1758696086813e-161	1.19369	0.315	0.12	2.77952058100085e-157	1.68892	0.682961	1.55696	0.790092	0.932577	1.95332	4.33347	0.564223	1.66081	0.682923	0.991233	7.60848	0.676364	0.159901	0.476644
Cluster 6	Zm00001eb130870	1.65789199524249e-135	1.18177	0.394	0.193	3.91892509835419e-131	1.22235	3.73171	1.91478	1.33872	1.58192	6.33527	7.38575	2.94263	1.79177	6.24857	13.9092	3.19253	4.47046	1.05471	2.65689
Cluster 6	Zm00001eb305460	3.90962563665624e-158	1.17902	0.5	0.272	9.24157307992803e-154	2.49566	2.00384	2.9701	2.48645	2.70667	4.04051	7.50697	2.85115	3.32136	2.42348	3.72938	7.70102	3.16117	3.84938	3.07606
Cluster 6	Zm00001eb080160	2.97077939457226e-168	1.16292	0.313	0.116	7.02232833288991e-164	1.7626	0.491959	1.09147	1.2786	0.856101	1.10252	3.93671	0.297701	0.572013	1.16117	0.596295	6.74365	0.315025	0.200823	0.184161
Cluster 6	Zm00001eb334630	9.97556519278569e-212	1.13924	0.591	0.309	2.35802410027068e-207	4.81881	2.9307	3.58983	2.01326	1.56424	2.71282	8.87368	2.51319	4.66296	2.47166	3.12304	9.09742	3.56313	3.82951	2.12025
Cluster 6	Zm00001eb298310	3.18173784371978e-198	1.13577	0.27	0.081	7.52099191498483e-194	0.947887	0.750603	1.38328	0.263573	0.366444	0.655358	3.03673	0.344477	0.928784	0.619202	0.452704	4.49881	0.288902	0.352423	0.300745
Cluster 6	Zm00001eb125120	3.05774985027206e-151	1.10593	0.386	0.171	7.22790909607309e-147	2.26534	1.21216	1.62132	1.9251	2.08178	2.42336	5.36614	0.991699	2.20328	1.53966	3.60666	6.07922	2.61697	1.16072	0.80217
Cluster 6	Zm00001eb385250	3.72768286525831e-188	1.08884	0.425	0.178	8.8114967568976e-184	2.77816	1.35648	4.43347	0.353789	0.349202	0.634832	5.81998	0.453632	2.22042	7.06667	1.28174	7.3109	0.842964	2.54723	0.523836
Cluster 6	Zm00001eb421310	5.04677027116882e-149	1.04004	0.293	0.111	1.19295555669889e-144	1.35772	0.646332	1.24565	0.657105	0.604341	0.887902	3.23855	0.31907	1.31745	0.910738	1.27111	5.57914	0.677822	1.03624	0.542779
Cluster 6	Zm00001eb261440	1.58239503230177e-145	1.01784	0.632	0.407	3.74046537735491e-141	6.80607	7.14298	15.3114	1.77843	3.28095	4.93426	15.4689	1.33567	4.6125	7.50863	6.97077	21.1692	2.22446	26.1187	1.37377
Cluster 6	Zm00001eb257510	2.8753357037402e-107	0.962645	0.328	0.155	6.79671853650109e-103	2.0474	1.66492	1.89335	1.31456	1.47892	2.12967	4.54996	1.35634	3.33884	1.52813	1.95701	4.05589	1.89903	0.962909	0.890116
Cluster 6	Zm00001eb062880	4.2313374959785e-122	0.951092	0.426	0.216	1.0002035572994e-117	4.59164	2.68932	4.12187	4.14929	5.60975	6.72621	9.5018	3.27402	8.7531	3.39019	5.16141	8.80601	6.10372	3.16869	2.67501
Cluster 6	Zm00001eb299830	2.07905824892407e-91	0.934356	0.289	0.139	4.91447788880671e-87	1.14303	0.936456	1.08216	1.36322	1.62942	1.62067	3.27551	0.985987	0.950546	1.75996	1.80336	2.98074	1.5601	0.751603	0.811888
Cluster 6	Zm00001eb084690	1.55605953641254e-168	0.924559	0.72	0.482	3.67821353217197e-164	12.7521	13.3933	5.08201	2.15539	2.13667	2.79587	16.5135	2.57847	11.1484	11.8035	2.87857	8.31653	2.86502	2.92702	2.24663
Cluster 6	Zm00001eb386020	4.93444234021089e-82	0.919735	0.346	0.189	1.16640348037905e-77	2.28484	1.32205	0.947923	2.90156	1.90707	2.52312	4.39237	0.860962	2.04847	1.19616	1.16714	2.97801	1.15869	0.833982	1.04474
Cluster 6	Zm00001eb405880	9.94869216231694e-168	0.91214	0.718	0.488	2.35167185332848e-163	9.4763	6.90665	9.37831	2.88752	3.08446	4.02022	14.2189	2.20299	10.5374	10.294	3.90657	17.1899	3.23316	3.55907	2.22807
Cluster 6	Zm00001eb272880	1.16495701890727e-102	0.902708	0.492	0.294	2.75372540129301e-98	4.44642	2.82333	3.25161	2.72451	3.55539	5.10862	8.0959	3.5515	12.2938	2.19268	3.29644	5.56021	3.61534	2.6904	4.25806
Cluster 6	Zm00001eb291380	5.64669087869604e-96	0.89444	0.296	0.138	1.33476478990617e-91	2.26723	2.56588	0.539296	0.469204	0.347609	0.459115	3.46605	0.346733	1.84573	0.542816	0.499266	1.83387	0.372832	0.668255	0.286735
Cluster 6	Zm00001eb290360	3.28009803339297e-114	0.881546	0.488	0.276	7.7534957313343e-110	4.528	2.47791	2.45652	1.71425	1.81205	2.15677	6.2828	1.44624	4.49874	3.95875	1.75345	4.46494	1.60801	1.7877	2.37843
Cluster 6	Zm00001eb350050	1.45958672815698e-77	0.875342	0.269	0.134	3.45017110801748e-73	1.19755	1.06935	0.87876	1.24932	1.24087	2.09547	2.95006	0.667909	1.35974	0.830031	0.692441	2.25188	0.599922	0.837839	0.671735
Cluster 6	Zm00001eb086800	8.41112018708394e-58	0.868907	0.268	0.148	1.9882205898229e-53	1.13584	1.32145	1.01439	1.01122	2.4868	1.68855	3.28404	1.5885	2.78184	1.15631	1.66716	1.56473	1.35081	0.822581	1.699
Cluster 6	Zm00001eb252410	3.65088398351549e-75	0.865095	0.253	0.122	8.62995956023391e-71	1.09498	0.862905	0.83071	1.33462	1.10057	1.62704	2.78258	0.770643	1.07129	0.733954	1.04798	2.77271	0.831397	1.15602	0.736362
Cluster 6	Zm00001eb200740	8.08810820726764e-79	0.857494	0.343	0.187	1.91186701803393e-74	1.55782	2.26185	1.9807	1.14385	1.82957	2.37842	4.02949	0.862834	1.7115	2.14173	2.09056	2.74427	2.27207	1.06708	1.04059
Cluster 6	Zm00001eb035680	2.37091497737936e-87	0.855459	0.306	0.151	5.60436882352934e-83	1.57536	1.52102	0.787726	1.18534	1.57225	1.4657	3.77811	4.62332	1.58617	2.33749	2.46157	2.66573	2.8462	0.322946	5.90643
Cluster 6	Zm00001eb085130	1.21231533328748e-84	0.853077	0.341	0.181	2.86567098482495e-80	2.1882	1.78306	1.92147	0.618599	1.21026	1.22688	3.89367	1.15411	2.02934	2.15089	1.58146	2.85386	1.92621	2.11956	0.835334
Cluster 6	Zm00001eb084590	4.95156706785389e-88	0.850767	0.377	0.209	1.1704514234993e-83	2.43808	2.13592	1.82244	2.12228	1.6872	2.60375	4.67327	1.15206	2.58828	1.88093	1.70991	4.4418	1.39341	1.61657	0.689334
Cluster 6	Zm00001eb265440	2.38626118018157e-91	0.84733	0.259	0.115	5.64064417771319e-87	1.6067	1.20732	0.908859	0.400019	0.72071	0.709441	2.80602	1.08234	2.3996	0.545502	0.629066	1.32799	0.994527	0.862632	1.24679
Cluster 6	Zm00001eb421600	3.99869680919713e-73	0.842524	0.314	0.171	9.45211951758017e-69	1.81282	1.70082	1.67061	1.40303	1.20592	1.78672	3.73781	1.06437	1.42961	1.60582	1.24023	3.69758	1.34594	1.42598	1.09578
Cluster 6	Zm00001eb245520	9.29884661699433e-132	0.842142	0.331	0.139	2.19806136332512e-127	1.2655	0.545956	5.90159	0.396838	0.580314	0.867798	4.19503	0.459641	1.16262	5.05533	1.52635	13.008	1.14447	2.0744	0.750078
Cluster 6	Zm00001eb064620	3.61058804578133e-88	0.841852	0.259	0.117	8.53470802261791e-84	0.869907	0.721114	2.17769	0.525358	0.699082	1.40771	2.7425	0.512959	1.45288	1.53397	1.36445	3.85438	0.927935	1.42304	0.555704
Cluster 6	Zm00001eb140450	1.39184707515836e-88	0.831985	0.268	0.124	3.29004811625934e-84	1.23325	1.11156	0.925663	0.76686	0.811426	1.2126	2.72397	1.09005	1.57165	0.691381	1.14206	2.56882	0.832139	1.37319	1.05221
Cluster 6	Zm00001eb049960	5.10453100446248e-113	0.817776	0.568	0.352	1.20660903883484e-108	5.91301	8.40907	6.84865	1.46206	1.77322	2.7934	9.98541	1.93805	3.44446	6.01612	5.06204	8.73716	4.64232	3.21959	2.29736
Cluster 6	Zm00001eb217560	8.27677590797254e-117	0.812789	0.695	0.514	1.95646428912655e-112	9.80375	6.76301	13.285	8.91739	8.53029	14.1248	19.4824	22.0851	12.0427	7.07092	10.5743	25.313	11.9822	12.8284	10.5123
Cluster 6	Zm00001eb135910	1.11572674062361e-64	0.801221	0.33	0.188	2.63735486948609e-60	3.8018	1.67933	1.29698	1.72263	1.71116	1.71355	4.819	2.5121	3.70043	1.11421	2.29404	2.60449	2.24609	0.693666	2.45824
Cluster 6	Zm00001eb282660	1.05890699039288e-68	0.796735	0.287	0.152	2.50304434389069e-64	1.56764	1.2126	1.31548	1.17151	1.10917	1.33253	3.09255	1.08684	1.38845	1.01667	1.30719	3.23271	1.06059	1.80322	0.995069
Cluster 6	Zm00001eb350660	4.28375669502788e-84	0.796448	0.275	0.131	1.01259440757069e-79	1.43845	0.926007	1.61978	0.709172	0.770548	1.0148	2.76242	0.479498	1.27808	1.20388	0.863328	2.86316	0.671944	1.54658	0.956933
Cluster 6	Zm00001eb097650	1.62349620505015e-76	0.786761	0.388	0.228	3.83762032949754e-72	2.69063	2.65418	1.75237	1.24842	1.82191	2.17154	4.52373	1.75701	2.54259	2.10337	2.19472	2.43517	1.81157	2.46295	1.97676
Cluster 6	Zm00001eb235710	2.19777412362013e-68	0.785237	0.284	0.148	5.19509847341326e-64	1.5916	1.00808	1.35889	1.3777	1.2291	3.211	3.31007	0.750731	2.88222	1.23615	1.86707	2.49202	1.15931	1.9208	0.848824
Cluster 6	Zm00001eb155320	1.25053656431168e-70	0.780857	0.336	0.184	2.95601833071996e-66	4.72421	2.10886	2.0119	2.78517	2.36404	4.34978	6.32772	1.17793	7.52329	4.52149	3.38325	3.04847	1.95729	1.33763	1.23998
Cluster 6	Zm00001eb101450	1.20900936816684e-84	0.779779	0.276	0.13	2.85785634447277e-80	3.07884	1.37245	0.336625	0.351318	0.337476	0.340963	2.99464	0.35881	1.7284	0.514878	0.326692	0.318193	0.363306	0.415135	0.305559
Cluster 6	Zm00001eb196320	1.46201830496099e-70	0.779514	0.273	0.138	3.4559188692668e-66	1.7254	0.97226	1.84742	0.561916	0.536688	1.20633	2.96576	0.455638	1.90264	2.12683	1.17609	2.94947	0.453266	0.829227	1.34165
Cluster 6	Zm00001eb426060	8.03335302673715e-82	0.775449	0.324	0.167	1.89892398846013e-77	1.91787	0.762303	2.66434	1.28292	1.64504	1.66587	3.68169	0.689261	2.19035	3.03661	1.41155	5.17307	1.84981	1.75635	1.03245
Cluster 6	Zm00001eb312640	7.59634722191872e-158	0.771292	0.665	0.393	1.79562455631715e-153	4.16785	8.76874	27.3955	1.14196	1.51023	3.02531	14.9532	1.68524	5.2923	18.7999	10.265	23.2617	2.06437	7.1397	1.09559
Cluster 6	Zm00001eb345630	1.00778984857105e-56	0.768798	0.261	0.143	2.38221364405226e-52	1.59764	1.1509	1.07804	1.37952	1.0148	1.28873	2.8887	0.617985	1.34898	1.06606	0.977002	1.98506	1.11241	1.70664	0.390213
Cluster 6	Zm00001eb041120	2.87465334203408e-32	0.766321	0.258	0.168	6.79510556990016e-28	0.669577	0.554771	0.670188	9.92937	4.09698	8.77932	5.27327	0.962901	0.821277	0.501906	9.20011	1.8371	0.908984	2.30101	0.693382
Cluster 6	Zm00001eb063940	1.85321365967586e-77	0.758186	0.381	0.22	4.38062644874181e-73	2.18465	3.30871	1.95496	1.46828	1.97574	2.17279	4.47243	1.39787	2.70518	2.57166	1.6731	3.23	1.51978	1.86969	1.34831
Cluster 6	Zm00001eb397710	7.43370253819601e-56	0.747616	0.26	0.141	1.75717860597877e-51	1.3939	1.40477	1.22553	0.975818	1.37567	1.2597	2.92047	1.3558	1.67818	1.63753	1.09036	1.89843	1.63915	0.815692	2.29396
Cluster 6	Zm00001eb330710	1.99178732193639e-79	0.742651	0.253	0.117	4.70818687159325e-75	1.80073	0.606697	0.54837	1.33187	0.872514	1.24215	2.63863	0.271225	1.32066	0.489131	1.22643	3.27033	2.75026	2.25108	0.269084
Cluster 6	Zm00001eb032690	1.55749879483016e-125	0.739583	0.769	0.582	3.68161565121952e-121	12.0983	8.8245	19.5831	6.05226	6.7729	10.0262	21.288	20.3169	13.234	13.3559	13.0782	31.5122	9.41191	32.0676	18.7336
Cluster 6	Zm00001eb167140	1.18526254896435e-141	0.738532	0.856	0.726	2.80172361324194e-137	18.5304	22.4754	9.17169	13.0493	17.7398	16.1095	26.9307	8.87545	15.1277	8.58205	10.2943	13.2117	12.7429	6.03832	7.25614
Cluster 6	Zm00001eb233610	2.63412159457887e-58	0.72606	0.32	0.184	6.22653662526552e-54	1.13899	1.3097	0.672888	2.70311	7.4794	5.7945	4.32848	3.08991	1.93895	0.895096	3.00874	2.82585	6.82134	4.56009	1.93465
Cluster 6	Zm00001eb281130	3.36551986725917e-121	0.725734	0.764	0.601	7.95541586222723e-117	9.76905	9.63354	6.03372	9.89138	14.4138	13.934	16.2917	4.40157	13.4806	7.23139	8.77453	10.4984	6.11133	5.98253	5.72333
Cluster 6	Zm00001eb246710	1.11182607017821e-66	0.712515	0.35	0.202	2.62813446468724e-62	1.89333	3.97637	1.74778	0.776042	0.72593	1.50334	3.9138	0.879235	2.0342	3.44728	1.21026	2.53268	0.750724	2.40031	0.916477
Cluster 6	Zm00001eb167150	3.50896959529932e-64	0.705317	0.353	0.206	8.29450232936854e-60	3.14662	1.76795	1.41074	1.69959	1.26211	2.02971	3.9235	0.779774	2.13419	1.00736	1.69359	2.74578	0.880248	1.25066	1.58453
Cluster 6	Zm00001eb163520	1.49659836050085e-86	0.703549	0.544	0.364	3.53765920455192e-82	6.01612	4.28209	6.41644	7.25975	9.75668	9.40975	11.3477	4.39753	9.23251	8.15514	7.4254	10.3991	12.664	3.46607	4.32181
Cluster 6	Zm00001eb002660	1.19377524133469e-63	0.69444	0.26	0.132	2.82184591546695e-59	1.17646	0.538943	4.63239	0.65896	0.778402	1.22025	3.15075	0.708239	1.09677	1.29078	1.48684	7.70653	1.09134	3.15922	0.657564
Cluster 6	Zm00001eb006890	2.16813341255239e-69	0.663892	0.344	0.19	5.12503376059133e-65	1.91915	3.46477	2.51208	0.508887	0.559199	1.64606	3.79934	0.48387	2.61907	5.22327	1.74054	1.93967	0.679327	2.04682	0.399784
Cluster 6	Zm00001eb109640	1.52140028006398e-40	0.663488	0.276	0.171	3.59628598201524e-36	2.65128	1.34512	1.7156	1.31715	1.54468	2.01308	3.62815	1.78081	2.99453	2.41025	1.72816	1.55807	1.68115	1.95447	1.28253
Cluster 6	Zm00001eb008550	2.55338763505864e-52	0.661233	0.359	0.226	6.0356976917516e-48	2.49818	1.7598	1.79649	2.28699	2.1956	2.76794	4.00593	1.34825	3.12492	1.75103	1.62729	3.58761	1.65153	1.65407	1.58764
Cluster 6	Zm00001eb135110	2.20667315832104e-74	0.659034	0.62	0.466	5.21613401163926e-70	8.74697	6.93588	2.0758	7.9108	5.00501	5.97837	10.1972	1.88773	5.7129	4.55908	1.95366	4.63507	1.60787	1.28686	1.46941
Cluster 6	Zm00001eb135090	3.25771539616571e-54	0.640307	0.402	0.263	7.7005876534565e-50	3.83978	3.06231	0.643798	3.46682	2.10581	2.4142	4.58767	0.458537	2.2496	1.90235	0.804094	1.58624	0.468368	0.57705	0.723585
Cluster 6	Zm00001eb160050	6.96995011351773e-63	0.639002	0.429	0.269	1.64755680783332e-58	6.70897	2.32398	3.82632	0.957401	0.806082	1.14962	6.03265	0.799029	5.04776	4.5678	1.1238	5.71842	1.00979	3.44037	1.30912
Cluster 6	Zm00001eb081930	1.36838517803986e-44	0.635443	0.312	0.196	3.23458888385063e-40	2.16572	1.88293	1.84546	1.42226	1.55711	1.48612	3.3381	0.578565	2.48338	1.74195	1.38073	2.6447	0.999913	1.33149	0.528282
Cluster 6	Zm00001eb395720	2.19431014690217e-38	0.628657	0.3	0.195	5.18691032524735e-34	2.01573	1.43939	1.87514	1.99892	1.55196	2.16797	3.32126	1.21804	1.54134	1.60634	2.0879	2.13535	1.26706	1.27428	1.47401
Cluster 6	Zm00001eb080510	1.06409424665769e-39	0.626791	0.338	0.222	2.51530598024946e-35	4.57434	2.60395	1.39159	3.31008	2.37388	4.20004	5.54084	5.01761	4.44573	1.77034	2.37949	2.49651	1.183	1.5877	1.54414
Cluster 6	Zm00001eb240700	9.45399477000691e-31	0.618962	0.294	0.2	2.23473528373423e-26	1.90115	1.98463	2.98957	1.33672	1.38837	2.39451	3.62014	1.88421	2.19912	2.02195	2.10641	2.62304	1.35792	2.10126	1.50654
Cluster 6	Zm00001eb126630	3.06959201730475e-53	0.6155	0.648	0.53	7.25590161050498e-49	9.30845	9.63456	8.09483	4.00364	4.1529	4.92546	12.2374	7.35272	7.33018	5.24022	4.37813	11.946	3.03737	9.43933	16.2556
Cluster 6	Zm00001eb204150	6.29045652704111e-62	0.598557	0.269	0.138	1.48693811386198e-57	2.80848	1.36502	0.759796	0.606702	0.585475	0.658299	2.73429	0.569167	3.21279	0.792257	0.601829	1.14415	0.843725	0.489726	0.756457
Cluster 6	Zm00001eb017910	4.75692759193527e-39	0.597236	0.296	0.188	1.12444254418166e-34	2.01238	2.13023	1.45203	1.2238	1.24935	1.821	3.0707	1.08508	1.71959	1.36215	1.37163	1.90136	1.18339	0.887204	1.14561
Cluster 6	Zm00001eb030400	5.37727614179893e-41	0.587131	0.406	0.286	1.27108053439843e-36	4.03206	1.77084	2.67259	4.26365	3.15434	4.09688	5.77177	4.26424	3.32099	5.04538	6.3591	5.15024	4.37468	3.58063	1.8763
Cluster 6	Zm00001eb044860	7.34669282036669e-37	0.585512	0.268	0.165	1.73661124887828e-32	2.65267	1.2746	0.524956	1.8247	1.5045	2.67306	3.04704	0.503821	2.6136	1.24309	0.845616	1.63576	0.714085	0.76042	0.641544
Cluster 6	Zm00001eb068620	9.27491278142425e-32	-0.619527	0.183	0.297	2.19240388327306e-27	4.81602	3.69469	0.628855	5.66207	2.98724	2.8358	1.80776	0.794591	3.43063	0.837689	0.605685	0.60517	0.795988	0.76378	0.86991
Cluster 6	Zm00001eb432020	2.82196907114158e-46	-0.620623	0.375	0.509	6.67057049036446e-42	11.5297	7.45514	1.67888	16.2479	9.10991	8.03715	5.01235	1.89368	8.35341	2.18	1.54119	1.4947	2.01455	1.97825	1.89995
Cluster 6	Zm00001eb301590	4.78291345861009e-30	-0.630295	0.353	0.457	1.13058508334625e-25	6.11421	12.3053	16.3721	5.46668	8.30514	7.74085	5.67008	3.79681	6.90361	12.7751	11.7596	12.9369	12.1926	24.8748	2.70426
Cluster 6	Zm00001eb300130	3.9742704333413e-18	-0.645054	0.279	0.349	9.39438045033217e-14	3.45887	2.29698	1.14551	17.3396	10.0159	8.5327	2.85504	1.22794	3.10934	1.62909	1.46559	1.45392	1.54336	1.09967	1.46293
Cluster 6	Zm00001eb404120	3.36795268026497e-27	-0.653314	0.223	0.323	7.96116654561033e-23	4.06351	2.24381	0.93641	10.7556	7.12859	4.46712	2.15284	1.29121	3.57803	1.45056	1.52638	0.744615	2.5598	1.17977	0.92795
Cluster 6	Zm00001eb042240	4.93667692658514e-42	-0.655685	0.475	0.591	1.16693169190619e-37	11.852	15.4245	13.4976	10.7022	11.4579	10.6051	7.60446	11.5384	7.65105	16.6163	13.8557	11.6433	15.8669	14.1019	7.64308
Cluster 6	Zm00001eb067750	9.93990543622448e-20	-0.661213	0.239	0.32	2.34959484701474e-15	2.55807	1.35816	2.18187	9.98257	5.89805	6.824	2.64186	22.4888	1.69745	3.34122	6.03352	2.38424	4.20272	2.76644	22.8262
Cluster 6	Zm00001eb118870	4.43290543427681e-35	-0.664371	0.189	0.311	1.04785018655435e-30	5.33913	3.77017	0.662572	6.26959	3.3824	3.04554	1.88929	0.712411	3.60232	0.731549	0.568332	0.518225	0.679189	0.540671	0.883797
Cluster 6	Zm00001eb149570	3.50767482193417e-28	-0.669389	0.203	0.308	8.291441744088e-24	3.6848	2.34411	3.75788	5.90924	6.41926	4.32891	2.20687	2.65117	2.87611	5.30376	9.76143	1.52715	7.80332	8.73639	2.04329
Cluster 6	Zm00001eb253470	1.17224550802206e-39	-0.676764	0.245	0.379	2.77095393186254e-35	2.81617	3.94306	6.24362	3.91167	5.27741	4.52231	2.41226	9.7845	3.08697	4.81322	6.09867	3.51608	12.6312	3.04215	5.71859
Cluster 6	Zm00001eb019720	2.4778061799013e-40	-0.680152	0.232	0.366	5.85703824805069e-36	7.02674	5.26318	0.966083	7.06267	4.00932	3.75921	2.50987	0.925628	5.36932	1.23785	1.03499	0.735994	0.797272	0.972409	1.03957
Cluster 6	Zm00001eb154420	2.36563683775949e-42	-0.683935	0.187	0.324	5.59189235709587e-38	4.31005	2.57181	2.02148	5.32041	4.62234	2.98092	1.78637	2.0108	3.72614	2.52985	2.3818	1.66563	5.10137	1.96725	2.22005
Cluster 6	Zm00001eb330730	6.91018363006799e-37	-0.684554	0.302	0.422	1.63342920647547e-32	7.21461	3.55116	5.51831	10.3256	9.99198	5.3574	3.59754	1.90042	5.14586	5.10443	8.59807	3.77493	11.02	4.49619	1.65705
Cluster 6	Zm00001eb265760	7.82884464982261e-61	-0.686137	0.427	0.581	1.85058229832507e-56	7.83371	6.14303	12.2037	10.7958	11.6858	8.4762	5.36783	12.8835	6.42202	9.00754	11.815	9.94447	13.8895	10.9257	13.4143
Cluster 6	Zm00001eb255160	5.85963302246398e-63	-0.692668	0.572	0.686	1.38510005385004e-58	10.2898	13.1728	22.3243	16.4596	16.1666	19.193	9.09224	16.3707	9.23879	22.7501	22.5086	16.542	13.8148	25.4326	25.5461
Cluster 6	Zm00001eb254450	9.17179007126815e-41	-0.697314	0.194	0.328	2.16802773704637e-36	4.83472	5.74458	0.808873	5.542	3.40599	3.70727	1.96137	0.81596	3.63397	1.31315	1.00484	0.872766	0.814689	0.947015	0.980111
Cluster 6	Zm00001eb099850	6.78950855919198e-50	-0.698781	0.282	0.434	1.6049040332218e-45	7.66223	6.60714	1.37635	10.7131	5.91484	5.24017	3.20414	1.44117	5.31364	1.99744	1.4763	0.972613	1.70636	1.83011	1.97801
Cluster 6	Zm00001eb296300	4.88986798208584e-35	-0.704677	0.186	0.307	1.15586699360545e-30	6.71739	3.18687	1.35315	4.46264	3.15508	2.09347	1.92873	0.954111	4.81716	1.64939	1.15508	1.065	0.712601	1.75495	1.14986
Cluster 6	Zm00001eb005330	8.64428025932486e-37	-0.707678	0.245	0.366	2.04333496769921e-32	5.59959	2.77874	1.23829	12.4316	7.05945	5.6157	2.55355	1.27207	3.97565	2.0076	1.43425	1.13838	1.15589	1.31549	1.65783
Cluster 6	Zm00001eb337380	3.12111221185606e-52	-0.710157	0.304	0.455	7.37768504638536e-48	7.3442	7.275	2.00851	8.20442	5.82403	5.39378	3.16378	2.45974	6.13533	3.43484	2.50476	1.87968	2.91214	3.05269	2.1112
Cluster 6	Zm00001eb147850	3.44591586991696e-28	-0.710827	0.183	0.286	8.14545593330971e-24	4.03051	4.73633	3.60639	2.23275	2.6615	2.45973	1.79888	3.85474	2.33424	4.11101	2.85567	2.8918	2.13086	6.29311	1.58996
Cluster 6	Zm00001eb117180	4.31273434725866e-23	-0.72523	0.196	0.286	1.019444145005e-18	2.0689	8.17242	6.86195	2.40321	4.4192	4.1002	2.3792	5.12497	1.73233	9.43191	4.63518	2.05492	6.82092	4.63553	4.3042
Cluster 6	Zm00001eb087570	7.16922628276085e-18	-0.727757	0.469	0.518	1.69466170871901e-13	20.8902	43.2665	21.3873	4.01899	4.63521	7.46562	11.336	3.04515	22.2989	21.8262	8.35915	8.74678	6.43972	4.28536	2.65213
Cluster 6	Zm00001eb214540	2.87817891510677e-37	-0.732721	0.225	0.349	6.80343931952939e-33	3.45217	2.45515	10.7561	4.35846	1.43998	3.6869	2.19731	1.37529	3.68117	10.4252	2.33442	4.92885	1.10214	0.99352	1.1445
Cluster 6	Zm00001eb384110	4.78991179823484e-33	-0.734086	0.188	0.301	1.13223935086675e-28	3.63803	2.74217	0.839703	7.01487	6.48172	6.82174	1.80817	1.18155	8.27108	1.10932	1.8249	1.30067	1.29813	1.08002	1.48778
Cluster 6	Zm00001eb379480	2.91845363336629e-48	-0.759078	0.192	0.338	6.89864069855125e-44	4.68988	6.72733	1.29496	4.20801	2.61546	3.08854	1.83891	1.0581	3.51368	2.27347	1.10588	0.800476	1.57838	1.06824	1.41917
Cluster 6	Zm00001eb432070	5.64358987955065e-42	-0.766596	0.192	0.323	1.33403177572818e-37	3.91745	3.57834	3.87305	3.59923	3.4663	2.44455	1.71646	3.81378	2.84439	2.58846	4.26467	2.31065	3.59952	7.97312	1.65873
Cluster 6	Zm00001eb236900	1.609781244156e-46	-0.783164	0.158	0.298	3.80520090493595e-42	5.00552	3.21222	0.912408	5.36	2.878	2.80774	1.502	0.768605	3.53747	1.42257	0.999192	0.91577	0.671152	0.749191	0.780631
Cluster 6	Zm00001eb430640	4.45173489988426e-63	-0.79948	0.286	0.459	1.05230109563464e-58	5.95167	4.61453	10.3187	6.69083	6.64181	4.81846	3.27571	3.31005	4.59155	8.74884	8.05025	7.15772	9.83614	11.3368	2.39967
Cluster 6	Zm00001eb346330	9.15996320421321e-65	-0.804526	0.266	0.441	2.16523210221192e-60	6.51609	6.70377	2.20456	8.49575	5.28607	5.35429	2.73453	3.46104	4.79596	3.57912	2.82224	1.92086	2.46904	2.76119	2.91724
Cluster 6	Zm00001eb055880	4.73769031578958e-45	-0.80747	0.23	0.367	1.11989523684634e-40	2.85618	4.08081	4.97601	8.99846	5.04709	9.64644	2.29621	2.76337	3.73154	5.65591	5.87239	3.20408	2.83183	1.08694	1.61133
Cluster 6	Zm00001eb152080	4.54299434226254e-44	-0.808805	0.126	0.257	1.07387300262402e-39	1.7319	5.46638	2.26526	2.59436	2.47047	2.13883	1.15188	4.46597	1.19327	2.48937	1.73481	1.1764	2.00321	2.13178	3.0157
Cluster 6	Zm00001eb106490	1.65103797871077e-46	-0.813846	0.163	0.301	3.90272357407653e-42	2.50542	3.6383	3.27488	4.18625	4.65523	3.41795	1.49806	2.27363	4.9848	5.19512	3.50432	2.28857	5.53397	1.46658	2.34158
Cluster 6	Zm00001eb010730	1.72121808955765e-38	-0.820249	0.141	0.261	4.06861532009638e-34	0.978186	2.73554	3.40005	3.22432	5.6018	4.52432	1.29162	5.93717	1.31083	5.91537	7.1498	1.46515	12.5734	1.87924	1.58077
Cluster 6	Zm00001eb080840	1.75308039073384e-46	-0.83337	0.213	0.354	4.14393142761664e-42	5.80827	3.14342	1.32073	11.8024	6.13947	4.47489	2.21752	1.17421	4.47068	1.45602	1.27083	1.18317	1.26199	1.37494	1.44372
Cluster 6	Zm00001eb257660	1.65364000529833e-48	-0.858656	0.137	0.279	3.9088742445242e-44	4.72856	2.61702	0.842041	8.6771	3.11748	2.21981	1.45962	0.766809	2.73708	0.897886	0.778266	0.664395	0.584648	0.969724	0.852481
Cluster 6	Zm00001eb234390	3.18533023831767e-52	-0.864587	0.173	0.323	7.52948361733531e-48	3.60791	2.92101	5.64285	4.20068	3.42687	3.02498	1.63728	8.36597	2.50132	1.64464	1.7318	2.66593	2.63248	1.56103	2.53186
Cluster 6	Zm00001eb300730	1.82263552044801e-53	-0.865448	0.255	0.41	4.308345843235e-49	4.9943	8.31974	5.32911	8.89106	10.0629	7.80789	3.10186	3.05599	4.04883	7.67927	4.65541	3.05405	5.15836	4.42718	2.268
Cluster 6	Zm00001eb405380	3.66514564692763e-31	-0.868967	0.205	0.31	8.66367128020754e-27	10.8727	6.25729	1.20298	1.58857	0.809616	1.11574	2.25308	1.1277	6.84992	1.22362	0.951992	0.995398	1.01747	1.7742	0.917629
Cluster 6	Zm00001eb397050	2.31459195505795e-43	-0.887983	0.156	0.286	5.47123246336599e-39	2.78478	3.87001	4.13957	3.32149	3.73921	3.82512	1.54383	3.1905	6.03333	6.49604	6.72208	1.42485	9.3806	2.27272	2.56522
Cluster 6	Zm00001eb341670	7.84277983314357e-111	-0.897557	0.462	0.665	1.85387629695848e-106	15.5846	16.6942	7.86955	20.7251	13.968	10.4982	6.8197	5.9054	10.4382	8.05443	7.95064	5.39365	6.61454	7.44844	3.31303
Cluster 6	Zm00001eb142440	2.3252513192626e-61	-0.90628	0.198	0.365	5.49642906847294e-57	4.80085	4.39981	0.840595	10.518	7.62344	5.87479	1.96784	1.00526	3.13928	1.01977	1.486	0.880116	2.10517	1.0826	0.911368
Cluster 6	Zm00001eb158810	1.20293049147765e-27	-0.923609	0.173	0.27	2.84348709575486e-23	15.1878	3.93772	1.33004	0.910317	0.719117	0.922108	2.50234	0.802469	7.15698	1.10733	0.883495	0.762632	0.637563	3.94721	1.88147
Cluster 6	Zm00001eb056260	9.24857761298147e-74	-0.935116	0.204	0.39	2.18617877615656e-69	3.04316	5.06879	7.46179	5.5888	5.78004	5.0317	1.96572	2.61793	2.1886	5.83941	4.11682	3.1197	4.91284	3.37121	2.60785
Cluster 6	Zm00001eb249690	4.77582216390718e-55	-0.937867	0.166	0.321	1.12890884310438e-50	2.94343	2.58737	8.67903	5.16154	4.46371	3.7954	1.67289	2.44255	1.56235	3.43919	5.27915	4.97933	6.7279	1.17126	0.950787
Cluster 6	Zm00001eb321670	1.13020709895032e-67	-0.944394	0.165	0.341	2.67158354049877e-63	4.15462	4.38607	1.1797	9.18892	5.04477	4.98592	1.64238	1.44618	3.01125	1.51918	1.54908	1.0531	0.987858	1.63381	1.28435
Cluster 6	Zm00001eb266370	2.29795723517171e-18	-0.950066	0.497	0.526	5.43191131249888e-14	5.50057	3.24125	6.65519	33.8613	39.0453	22.7355	6.87813	14.4144	6.70595	6.27499	77.3201	6.96939	23.662	4.01993	15.0418
Cluster 6	Zm00001eb253070	8.96059470324041e-35	-0.953748	0.192	0.304	2.11810537595197e-30	1.2065	14.1798	5.41157	1.73286	1.9957	5.269	2.30623	13.7229	1.28153	5.86077	3.58007	2.61124	3.59373	21.153	6.34315
Cluster 6	Zm00001eb428840	1.00328187365153e-47	-0.953992	0.196	0.334	2.37155769293749e-43	2.28329	12.0076	3.04043	4.00756	1.36012	5.49834	1.91322	2.87581	4.26897	3.89433	4.11655	1.6539	1.56827	8.92788	1.79459
Cluster 6	Zm00001eb278140	1.1399229552091e-48	-0.957504	0.281	0.41	2.69454988152326e-44	4.0232	3.73917	1.18388	18.4519	12.7196	15.9934	2.77114	3.33354	4.33421	2.43008	2.14263	1.33955	2.49817	1.34236	1.79407
Cluster 6	Zm00001eb052790	1.49262056679382e-13	-0.965803	0.299	0.352	3.52825649578723e-09	2.68195	11.2854	6.27307	3.25843	12.8079	5.20567	3.78661	46.3543	3.59427	11.2872	2.50386	3.16475	32.7776	3.83448	39.2249
Cluster 6	Zm00001eb409850	5.80585853488021e-78	-0.982349	0.389	0.558	1.37238884047498e-73	6.38824	6.88619	5.96246	28.4589	21.0364	16.3442	4.78195	5.59264	5.86345	5.39659	5.395	4.85537	5.0929	6.16992	5.0357
Cluster 6	Zm00001eb412420	1.9811814648646e-80	-1.07313	0.279	0.457	4.68311674664693e-76	8.08983	5.99902	1.43162	17.471	11.5131	8.17708	2.8988	1.51584	5.98601	1.82868	1.68561	1.1884	1.58954	1.53179	1.83873
Cluster 6	Zm00001eb431760	2.55482333810711e-55	-1.1493	0.116	0.262	6.03909140661758e-51	1.4119	1.43698	1.23118	3.41807	12.9848	3.34685	1.04794	12.4563	1.17401	7.14027	8.88164	1.07973	20.2464	0.882049	7.0641
Cluster 6	Zm00001eb433420	1.60159435642101e-51	-1.1506	0.199	0.341	3.78584873970798e-47	2.3846	5.24035	2.572	10.3551	17.9814	11.0278	2.05281	8.78009	2.32881	3.78724	3.60109	1.67099	12.9262	2.04211	1.76257
Cluster 6	Zm00001eb177670	1.26439255878407e-87	-1.15581	0.337	0.522	2.98877113045378e-83	13.7342	8.89595	2.30668	33.3128	14.0303	12.8866	4.81968	1.97095	10.2152	3.23767	1.88512	1.69426	1.84091	2.29649	1.77338
Cluster 6	Zm00001eb406100	7.08081949367259e-25	-1.20364	0.179	0.264	1.67376411191433e-20	1.56904	1.41414	28.1299	1.25766	1.37313	1.41009	1.82347	1.43272	1.63438	1.42213	1.3729	22.92	1.17179	11.3839	0.939056
Cluster 6	Zm00001eb408010	2.27904185622484e-41	-1.21642	0.154	0.27	5.38719913974429e-37	1.45637	1.11978	1.1186	18.3503	14.1948	7.48735	1.36957	1.11512	1.4427	1.02567	1.31902	1.10589	1.10889	1.27932	1.21268
Cluster 6	Zm00001eb140540	5.79892079114633e-52	-1.34677	0.148	0.282	1.37074889661117e-47	1.88964	1.45957	1.30397	20.0243	12.4093	7.4618	1.29429	1.59075	1.42318	1.09037	1.33458	1.02241	1.32296	1.6923	1.69269
Cluster 6	Zm00001eb226470	4.79672929781621e-64	-1.36368	0.16	0.321	1.1338508714178e-59	5.2101	20.5841	2.56814	1.03996	1.08448	1.32921	1.76281	1.32517	4.7303	3.82848	1.18649	1.25543	1.51417	2.12819	1.58118
Cluster 6	Zm00001eb067530	2.53714766651378e-45	-1.38499	0.306	0.438	5.99730965410527e-41	3.5144	53.1008	10.4713	3.40355	3.56206	6.28037	4.82557	12.97	3.0727	9.98829	5.46806	4.21323	5.00032	16.7496	12.4198
Cluster 6	Zm00001eb011080	5.31295562699807e-37	-1.50081	0.184	0.291	1.2558764511098e-32	2.00811	1.3124	1.31297	30.3329	17.9958	6.97177	1.7079	5.94009	1.66427	1.2595	1.59218	1.30129	1.85295	2.0362	1.61711
Cluster 6	Zm00001eb121470	6.74511325732848e-54	-1.5339	0.162	0.298	1.59440987176731e-49	1.76521	1.22933	1.54016	28.0264	15.3827	8.74235	1.43396	1.60124	1.49952	1.09422	1.49942	1.1825	1.76306	1.7501	1.39812
Cluster 6	Zm00001eb231250	1.167828243914e-134	-1.71353	0.226	0.476	2.7605124029639e-130	12.6592	22.9167	2.16302	9.86986	11.5831	7.49211	2.87592	14.474	13.7424	8.7605	3.44475	1.79751	5.43143	2.94184	2.55497
Cluster 6	Zm00001eb415630	3.66516682489244e-116	-1.74624	0.106	0.336	8.66372134068076e-112	1.07404	8.20009	13.0312	4.66508	7.61387	8.09632	1.17787	3.87962	1.1899	17.9499	13.533	3.45345	13.8194	2.4422	2.49257
Cluster 6	Zm00001eb432730	3.0413120820747e-61	-1.76281	0.167	0.324	7.18905349960818e-57	2.09257	42.8339	9.55259	1.71844	1.81503	3.70952	2.44552	3.93745	2.18832	8.75425	2.74237	2.95763	3.22356	4.90883	3.43787
Cluster 6	Zm00001eb053420	1.69717437153997e-52	-1.99445	0.256	0.384	4.01178077944617e-48	3.10733	2.51007	2.05129	48.3839	83.2121	11.6237	2.71749	2.57264	2.9809	1.86062	2.33439	2.15765	4.56975	2.65418	2.39487
Cluster 7	Zm00001eb192400	0	4.44627	0.908	0.062	0	0.525421	0.340936	0.467258	0.39765	0.402187	0.586554	0.572866	37.9578	0.758635	0.32035	0.448398	0.430931	0.524074	0.319913	44.4453
Cluster 7	Zm00001eb362480	0	4.01827	0.859	0.082	0	0.785887	0.529966	0.621573	0.54447	0.665839	0.824146	0.918838	30.9296	0.799365	0.417321	0.50998	0.709584	0.826809	0.725312	41.2466
Cluster 7	Zm00001eb365040	0	3.72892	0.747	0.117	0	1.14917	0.794729	0.871521	0.949259	0.894954	1.10109	1.62177	31.7646	1.68022	0.744179	0.946002	1.52672	1.66778	0.83902	59.4627
Cluster 7	Zm00001eb348530	0	3.72459	0.674	0.029	0	0.226367	0.179053	0.223783	0.132791	0.116393	0.172389	0.181712	15.7981	0.366062	0.143142	0.222994	0.159711	0.104475	5.65321	4.35007
Cluster 7	Zm00001eb280280	0	3.69705	0.755	0.032	0	0.232001	0.158855	0.180462	0.215379	0.161443	0.246777	0.209868	15.7681	0.320282	0.10947	0.177873	0.250525	0.221617	0.330299	12.2321
Cluster 7	Zm00001eb005460	0	3.6969	0.971	0.331	0	3.78592	4.36236	2.1281	8.80694	2.2291	13.1615	6.09506	88.9859	4.06358	7.29949	30.76	2.67505	2.81714	2.92026	62.7987
Cluster 7	Zm00001eb407630	0	3.59546	0.52	0.024	0	0.181752	0.196256	0.176828	0.170516	0.188071	0.178513	0.15725	13.9287	0.197486	0.177105	0.0779062	0.174336	0.272826	0.182673	7.62962
Cluster 7	Zm00001eb330880	0	3.44856	0.667	0.03	0	0.20273	0.15388	0.165293	0.16016	0.224861	0.275037	0.364999	12.9707	0.199418	0.142931	0.743548	0.245132	0.29522	0.0643458	9.80068
Cluster 7	Zm00001eb126760	0	3.37398	0.453	0.013	0	0.0636684	0.0641743	0.0584815	0.0859741	0.151455	0.106452	0.0836241	10.9952	0.0740902	0.0484886	0.0269116	0.0530277	0.391769	0.219501	10.7074
Cluster 7	Zm00001eb018910	0	3.22036	0.493	0.022	0	0.191587	0.105032	0.0855188	0.11275	0.170823	0.15057	0.256447	10.4831	0.22677	0.0681016	0.154436	0.100424	0.147596	0.10639	11.8644
Cluster 7	Zm00001eb353280	0	3.13553	0.46	0.019	0	0.116029	0.106136	0.100458	0.0867836	0.245109	0.141638	0.113238	9.48442	0.101744	0.0608279	0.0902289	0.0843793	4.66426	0.254206	3.33744
Cluster 7	Zm00001eb353520	0	3.13403	0.366	0.022	0	0.209521	0.118957	0.12841	0.167504	0.138035	0.15431	0.176803	9.27836	0.237186	0.155547	0.210681	0.217034	0.169623	0.127227	0.732664
Cluster 7	Zm00001eb380430	0	3.02659	0.626	0.041	0	0.349402	0.185376	0.169442	0.266041	0.492871	0.3597	0.38365	10.2293	0.285519	0.164941	0.294845	0.209705	0.779724	0.105355	12.4021
Cluster 7	Zm00001eb291920	0	2.91958	0.528	0.021	0	0.106452	0.102001	0.0732537	0.240244	0.258028	0.184598	0.130145	7.82456	0.112504	0.0408166	0.0864405	0.107437	0.106703	0.103443	5.01716
Cluster 7	Zm00001eb100840	0	2.8638	0.519	0.048	0	0.272513	0.223578	0.189704	0.643729	0.785927	0.601134	0.363405	9.30625	0.324614	0.183329	0.556068	0.267976	0.96954	0.216364	7.13462
Cluster 7	Zm00001eb242690	0	2.7354	0.423	0.044	0	0.422052	0.541099	0.185118	0.306858	0.330016	0.257869	0.328705	8.39297	0.389673	0.214446	0.740858	0.321599	0.637612	0.217143	4.86409
Cluster 7	Zm00001eb142250	0	2.7227	0.737	0.185	0	0.718372	2.0841	0.692387	3.73281	4.41195	5.30327	0.750259	18.687	0.637401	1.14799	3.23238	0.610907	7.4921	0.645364	6.36997
Cluster 7	Zm00001eb015490	0	2.68691	0.321	0.011	0	0.0748397	0.0535746	0.0612156	0.0588827	0.0536768	0.086626	0.055902	6.14588	0.0542486	0.0389061	0.151185	0.081427	0.0800692	0.0399431	6.04462
Cluster 7	Zm00001eb077010	0	2.66436	0.61	0.14	0	0.855986	0.930178	0.380639	2.04688	3.50542	1.34897	0.658101	15.4143	0.675923	0.840553	5.58881	0.46735	7.40352	0.743226	39.1002
Cluster 7	Zm00001eb052790	0	2.66201	0.823	0.329	0	2.68195	11.2854	6.27307	3.25843	12.8079	5.20567	3.78661	46.3543	3.59427	11.2872	2.50386	3.16475	32.7776	3.83448	39.2249
Cluster 7	Zm00001eb052890	0	2.64584	0.393	0.014	0	0.0750332	0.077221	0.0984715	0.0717787	0.0741027	0.141356	0.0636688	6.1068	0.0890954	0.0690637	0.583989	0.0782379	0.0537546	0.201131	5.68333
Cluster 7	Zm00001eb293110	0	2.62094	0.408	0.04	0	0.259138	0.247783	0.185382	0.156174	1.06283	0.175387	0.196946	8.65543	0.303384	0.159135	0.40911	0.0965772	23.9285	0.146003	2.42451
Cluster 7	Zm00001eb165860	0	2.56381	0.491	0.044	0	0.386849	0.252576	0.189863	0.33092	0.365186	0.232438	0.251237	7.2349	0.5282	0.257852	0.571421	0.233156	0.432528	3.2193	7.40263
Cluster 7	Zm00001eb219690	0	2.5612	0.446	0.05	0	0.285127	0.197903	0.366551	0.262298	1.43465	0.640151	0.500741	7.83685	0.308012	0.409145	0.456267	0.373867	3.7352	0.420022	9.3712
Cluster 7	Zm00001eb292320	0	2.51239	0.315	0.015	0	0.111515	0.0590977	0.0951978	0.0466679	0.110916	0.106277	0.111525	5.63956	0.104219	0.0721309	0.146663	0.0882117	0.115722	0.106735	9.98246
Cluster 7	Zm00001eb198860	0	2.50906	0.418	0.012	0	0.0791747	0.0435566	0.0636493	0.0653669	0.0546836	0.148383	0.0874747	5.35733	0.0713558	0.0933918	0.092016	0.0953115	0.0516668	0.0777845	6.13397
Cluster 7	Zm00001eb251670	0	2.50559	0.405	0.01	0	0.0773901	0.0680896	0.0423489	0.0284095	0.0474968	0.0448664	0.0600462	5.12939	0.134845	0.0748593	0.0347151	0.121627	0.0228737	0.0240337	2.55165
Cluster 7	Zm00001eb001570	0	2.42492	0.606	0.133	0	0.990365	0.992894	0.893412	1.46217	1.31075	1.47983	0.740619	10.4013	1.09834	1.1759	1.15067	0.692523	0.906587	1.08671	7.46431
Cluster 7	Zm00001eb359750	0	2.41839	0.352	0.012	0	0.074682	0.0567362	0.0523093	0.0766349	0.0647015	0.0681778	0.112209	4.90681	0.120157	0.0790986	0.0234091	0.0663034	0.117744	0	4.84861
Cluster 7	Zm00001eb028160	0	2.39896	0.42	0.041	0	0.155124	0.161811	0.116096	0.491325	0.396927	1.48575	0.415476	6.20155	0.374837	0.128706	1.19485	0.235453	0.755225	0.130205	5.17738
Cluster 7	Zm00001eb094480	0	2.38964	0.449	0.101	0	1.17649	1.07971	0.548639	0.50274	1.23953	0.491588	1.01838	9.19615	0.727216	0.653886	0.765902	0.561975	1.04176	0.554873	7.90584
Cluster 7	Zm00001eb059100	0	2.38866	0.507	0.148	0	1.51214	0.899163	0.67303	2.11853	1.36639	1.10965	0.785952	12.5435	1.34149	0.620452	0.636087	0.664211	0.930724	0.958179	51.0776
Cluster 7	Zm00001eb214950	0	2.36033	0.351	0.019	0	0.0720935	0.0688978	0.088914	0.0844225	0.0936629	0.143604	0.0576137	4.96834	0.116835	0.554902	1.19749	0.107801	2.13467	0.105657	2.08596
Cluster 7	Zm00001eb158370	0	2.34509	0.366	0.058	0	0.451662	0.549501	0.405691	0.405887	0.433325	0.497884	0.324716	6.67218	0.311472	0.609236	0.430016	0.335791	0.291758	0.364289	8.96729
Cluster 7	Zm00001eb336690	0	2.33505	0.378	0.017	0	0.130727	0.130076	0.136818	0.0697807	0.115605	0.0900701	0.129709	4.74341	0.0714745	0.135379	0.127199	0.106493	0.142266	0.261239	2.62166
Cluster 7	Zm00001eb306380	0	2.32606	0.422	0.088	0	0.514429	0.552409	1.73436	0.676641	0.811003	1.3406	0.551907	8.24902	0.551648	1.36959	1.51571	1.11081	1.08012	0.557254	1.82084
Cluster 7	Zm00001eb313000	0	2.31576	0.335	0.037	0	0.25555	0.276899	0.311116	0.229357	0.29255	0.275043	0.287663	5.5187	0.248868	0.225704	0.353047	0.312975	0.546785	0.272926	5.00796
Cluster 7	Zm00001eb262910	0	2.30324	0.302	0.007	0	0.042018	0.0366323	0.0340432	0.0464863	0.0496088	0.0761676	0.0730129	4.20558	0.0770592	0.0417367	0.0527589	0.0778638	0.0407701	0	1.22269
Cluster 7	Zm00001eb071920	0	2.2922	0.337	0.015	0	0.124789	0.143358	0.0572145	0.061247	0.0532976	0.101444	0.13021	4.50329	0.178813	0.137575	0.110504	0.0606566	0.100378	0.0441408	2.58773
Cluster 7	Zm00001eb067750	0	2.2644	0.794	0.296	0	2.55807	1.35816	2.18187	9.98257	5.89805	6.824	2.64186	22.4888	1.69745	3.34122	6.03352	2.38424	4.20272	2.76644	22.8262
Cluster 7	Zm00001eb208220	0	2.24577	0.37	0.032	0	0.196475	0.173234	0.191577	0.281092	0.214179	0.455489	0.243573	5.06266	0.233777	0.122638	0.414391	0.146044	0.601938	0.257616	7.08491
Cluster 7	Zm00001eb403750	0	2.19474	0.306	0.021	0	0.0691922	0.0598454	0.126699	0.220229	0.212011	0.510544	0.179391	4.53603	0.100151	0.0493859	0.681025	0.148102	0.284147	0.901081	7.13932
Cluster 7	Zm00001eb314610	0	2.1892	0.278	0.031	0	0.144157	0.0790634	0.0772186	0.466419	0.895993	0.771193	0.206474	4.89037	0.162153	0.132564	0.181022	0.0502482	3.87663	0.189247	0.461412
Cluster 7	Zm00001eb380460	0	2.15313	0.427	0.12	0	1.09976	0.912357	1.35302	0.918936	0.774452	0.885428	0.990561	8.05477	0.817665	1.14978	0.879207	1.35166	0.690807	1.7964	1.1764
Cluster 7	Zm00001eb322440	0	2.11103	0.468	0.135	0	1.54011	0.528587	1.37082	1.38696	1.1256	1.88044	1.27543	9.73469	6.94283	1.33235	1.50204	1.73137	1.30663	1.16813	5.72627
Cluster 7	Zm00001eb369930	0	2.10022	0.25	0.014	0	0.0954749	0.0695894	0.0815011	0.0637344	0.072606	0.0631092	0.0862579	3.96631	0.114917	0.0706721	0.0953001	0.0688729	0.0470053	0.0813911	10.667
Cluster 7	Zm00001eb188340	0	2.07075	0.371	0.031	0	0.141631	0.0974615	0.589414	0.105345	0.120338	0.158571	0.295525	4.29271	0.197362	0.619337	0.503275	0.688283	0.546417	0.571435	2.87535
Cluster 7	Zm00001eb066580	0	2.05979	0.283	0.028	0	0.206287	0.280655	0.198797	0.159072	0.320824	0.236793	0.149751	4.15564	0.186967	0.264947	0.264477	0.148126	0.905222	0.304789	1.2423
Cluster 7	Zm00001eb188770	0	2.04972	0.305	0.01	0	0.089722	0.0453848	0.0301345	0.0429266	0.0665585	0.0427808	0.0815726	3.49474	0.154894	0.0423086	0.190433	0.0269295	0.0868855	0.0209686	2.87011
Cluster 7	Zm00001eb069140	0	2.04453	0.374	0.037	0	0.113526	0.0832107	0.0958661	0.311902	0.952025	0.207146	0.14497	4.59606	0.205195	0.14165	1.05315	0.103896	7.53031	0.1702	7.47461
Cluster 7	Zm00001eb265000	0	1.97152	0.365	0.049	0	0.247114	0.187755	0.20276	0.877363	0.311073	1.51042	0.303451	4.52308	0.291368	0.748532	0.461957	0.292209	0.317809	0.328843	0.766992
Cluster 7	Zm00001eb383120	0	1.94652	0.288	0.034	0	0.114243	0.100339	0.375543	0.46894	0.550151	0.386694	0.127551	3.93702	0.105917	0.50643	0.611762	0.221965	0.5094	0.257237	2.51906
Cluster 7	Zm00001eb253390	0	1.9049	0.581	0.184	0	0.745688	0.56857	0.523609	6.93148	4.63373	5.53717	0.773345	10.2171	0.858619	0.592763	1.52593	0.673504	3.0879	1.00349	2.63802
Cluster 7	Zm00001eb397900	0	1.90182	0.312	0.021	0	0.0821482	0.0467173	0.0794976	0.279337	0.414787	0.158111	0.0832748	3.41849	0.100433	0.092405	0.0763607	0.0432292	0.321363	0.0697253	7.57994
Cluster 7	Zm00001eb296580	0	1.8958	0.404	0.091	0	1.0204	0.775908	0.555532	0.719701	0.573448	0.541574	0.898334	5.71335	0.615388	0.727646	0.669229	0.907347	0.82133	0.840211	3.63977
Cluster 7	Zm00001eb288190	0	1.87088	0.346	0.061	0	1.11622	0.299708	0.143391	0.764707	0.270084	0.358987	0.30569	4.76694	1.08499	0.168129	0.172105	0.218289	0.192407	0.394948	0.425348
Cluster 7	Zm00001eb386270	0	1.86216	0.284	0.041	0	0.245899	0.204344	0.0993672	0.844739	0.414071	0.396637	0.157234	3.78215	0.285608	0.126339	0.31485	0.160869	0.196064	0.198632	1.90894
Cluster 7	Zm00001eb247860	0	1.84698	0.387	0.089	0	0.30883	0.371982	0.356152	0.995226	3.95664	0.941499	0.444054	5.66756	0.460279	0.1951	2.00414	0.40577	7.72628	0.960139	5.87803
Cluster 7	Zm00001eb164610	0	1.82524	0.76	0.347	0	3.37232	2.31558	8.52703	4.87487	4.0884	7.33676	7.04176	21.0785	4.9807	4.65478	11.2343	12.379	9.09111	3.22401	34.4436
Cluster 7	Zm00001eb166490	0	1.82264	0.262	0.01	0	0.0712003	0.0370016	0.0535185	0.0451654	0.0328778	0.037739	0.0305832	2.87516	0.0278451	0.039349	0.0589329	0.00818448	0.0112481	0.13294	6.30139
Cluster 7	Zm00001eb266570	0	1.80473	0.28	0.039	0	0.287283	0.170063	0.166843	0.591287	0.527073	0.295487	0.190079	3.63196	0.145878	0.425572	0.805677	0.158493	0.676905	0.207912	2.15479
Cluster 7	Zm00001eb143060	0	1.80392	0.271	0.045	0	0.390012	0.208371	0.615617	0.236579	0.225561	0.352195	0.391595	3.95321	0.502996	0.888216	1.09235	0.605185	1.03933	0.175202	2.62877
Cluster 7	Zm00001eb212170	3.57742320481579e-305	1.79959	0.545	0.222	8.45631297154356e-301	2.25548	1.73682	2.07411	1.99814	2.13059	1.81981	2.1705	9.74184	1.59859	2.24284	1.99948	2.22704	2.45147	1.86965	7.61969
Cluster 7	Zm00001eb112750	2.33932072828088e-277	1.79846	0.419	0.138	5.52968633751034e-273	0.52046	0.376593	0.320919	5.07279	2.87445	1.50069	0.503935	7.52979	0.553372	0.24354	7.18553	0.338105	5.23749	0.486744	4.03918
Cluster 7	Zm00001eb217590	0	1.79465	0.432	0.116	0	0.776355	0.887152	1.34419	1.43606	1.46147	2.17548	1.22474	6.41036	0.878516	0.678134	1.33675	1.34956	1.65002	1.00817	2.08223
Cluster 7	Zm00001eb296560	0	1.79305	0.361	0.076	0	0.846574	0.510164	0.53557	0.557778	0.42548	0.429216	0.693602	4.68757	0.460874	0.724766	0.584793	0.521358	0.900194	0.514137	3.01121
Cluster 7	Zm00001eb066940	0	1.79026	0.419	0.108	0	1.03145	0.800412	0.805059	0.849987	0.935158	0.811373	1.02538	5.66051	0.956212	0.760003	0.905786	0.917783	1.32404	0.970614	3.40995
Cluster 7	Zm00001eb365690	0	1.78625	0.297	0.029	0	0.109185	0.193327	0.264117	0.0982344	0.102015	0.425992	0.180039	3.37486	0.216862	2.45134	0.743576	0.152724	0.195508	0.130212	2.09828
Cluster 7	Zm00001eb261140	0	1.77447	0.466	0.13	0	0.823486	0.712721	0.724606	1.70923	3.13362	1.47972	0.900428	6.41885	0.945969	0.580961	1.3468	0.72699	3.06916	0.596039	8.46667
Cluster 7	Zm00001eb364680	0	1.77349	0.4	0.116	0	1.18402	0.891585	0.922305	0.85779	1.02354	0.792342	0.831605	5.85302	0.921569	0.838326	1.31649	0.808654	0.897053	0.703073	4.52327
Cluster 7	Zm00001eb223160	0	1.77247	0.629	0.254	0	2.0258	2.21332	2.34399	2.46061	3.53709	2.85693	2.84689	10.6854	1.96958	2.35471	2.98649	2.16296	3.32276	2.95338	6.24496
Cluster 7	Zm00001eb105800	8.0892025703582e-198	1.77083	0.302	0.095	1.91212570358127e-193	0.972962	0.39004	0.71616	1.21654	0.840171	2.35813	0.605713	6.04264	5.63298	0.648549	1.02238	0.543494	0.899668	0.47268	5.45327
Cluster 7	Zm00001eb283600	0	1.76627	0.399	0.077	0	0.317537	0.180185	2.70689	0.369179	0.441064	0.434172	0.399271	4.91182	0.381846	0.825782	1.01419	1.31092	0.626818	2.92089	3.67247
Cluster 7	Zm00001eb359330	0	1.74974	0.312	0.05	0	0.460377	0.397286	0.28973	0.344538	0.380251	0.367296	0.354191	3.79226	0.468486	0.338606	0.318765	0.324221	0.35942	0.363605	5.76138
Cluster 7	Zm00001eb431760	0	1.73838	0.613	0.239	0	1.4119	1.43698	1.23118	3.41807	12.9848	3.34685	1.04794	12.4563	1.17401	7.14027	8.88164	1.07973	20.2464	0.882049	7.0641
Cluster 7	Zm00001eb291200	0	1.73143	0.276	0.023	0	0.175545	0.123196	0.136458	0.164776	0.129513	0.174999	0.179508	2.93051	0.138192	0.168184	0.200752	0.120665	0.222147	0.0726191	4.06234
Cluster 7	Zm00001eb367500	0	1.70814	0.33	0.05	0	0.216038	0.108073	0.113667	0.663894	0.630506	0.653027	0.354492	3.61505	0.150404	0.171551	3.80597	0.232717	1.41026	0.168166	3.3255
Cluster 7	Zm00001eb234400	0	1.69568	0.532	0.207	0	1.99613	2.04006	1.41723	2.29425	2.0438	1.81391	1.37304	8.24208	1.41482	1.47587	1.55209	1.06973	1.89838	1.00759	1.79254
Cluster 7	Zm00001eb328730	0	1.68452	0.259	0.024	0	0.209038	0.0843654	0.27619	0.106043	0.109226	0.124572	0.276138	2.88967	0.216708	0.255989	0.919591	0.285793	0.345646	0.378576	1.68542
Cluster 7	Zm00001eb425830	0	1.68359	0.353	0.077	0	0.984067	0.408909	0.582398	0.446581	0.482588	0.577902	1.20303	4.53229	0.563356	0.58729	0.643855	0.759829	0.517658	0.779095	6.95597
Cluster 7	Zm00001eb417370	0	1.68231	0.356	0.077	0	0.326811	0.406716	0.968234	0.417136	0.524627	1.45785	0.980082	4.57197	0.326908	0.647205	2.83226	1.30961	7.64803	0.49869	3.01447
Cluster 7	Zm00001eb402710	0	1.67332	0.363	0.078	0	0.585147	0.470336	0.596214	0.420821	0.514636	1.26304	1.29649	4.37543	1.37585	0.765213	0.813697	1.04599	0.579501	0.659051	4.4274
Cluster 7	Zm00001eb381210	0	1.66361	0.287	0.061	0	0.206989	0.154352	0.240829	1.91027	0.691939	1.25997	0.168361	3.88053	0.190516	0.441765	1.3928	0.151378	1.31134	0.130576	0.263085
Cluster 7	Zm00001eb239520	0	1.62968	0.353	0.085	0	0.957208	0.835358	0.565233	0.334514	0.305099	0.669676	0.562614	4.67961	0.822232	4.40537	1.41554	0.38168	0.844433	0.268666	2.41672
Cluster 7	Zm00001eb010170	0	1.62934	0.308	0.055	0	0.200232	0.131382	0.115516	1.13417	1.45278	0.52497	0.185954	3.41814	0.136321	0.254349	0.97873	0.159281	0.803228	0.253012	2.61744
Cluster 7	Zm00001eb358420	4.75025492631831e-277	1.62067	0.3	0.074	1.12286525948312e-272	0.392433	0.522319	0.389429	0.654669	2.00252	1.09468	0.348903	4.29079	0.504488	0.445003	2.32523	0.136369	6.23955	0.334752	3.80736
Cluster 7	Zm00001eb012920	0	1.60946	0.275	0.049	0	0.271986	0.155013	0.557991	0.508509	0.488357	0.553951	0.143615	3.25337	0.338392	0.413708	0.522208	0.352372	1.08432	0.588316	4.05603
Cluster 7	Zm00001eb386490	0	1.60299	0.253	0.029	0	0.111361	0.114312	0.325955	0.183239	0.213951	0.225563	0.197334	2.72287	0.172081	0.414954	0.302045	0.397591	0.351904	0.364869	4.68724
Cluster 7	Zm00001eb225700	1.13876891328878e-299	1.6021	0.481	0.17	2.69182195723202e-295	1.40917	1.02542	1.39571	1.8511	2.25496	1.61773	1.52109	6.64996	1.18182	1.33195	1.90526	1.74025	2.44375	2.04992	5.50561
Cluster 7	Zm00001eb283230	2.82804095215837e-261	1.5942	0.267	0.061	6.68492320271195e-257	0.212541	0.170582	0.214286	2.61343	0.193019	1.1224	0.170852	5.44428	0.170894	1.06308	22.7506	0.157606	1.735	0.137422	2.30279
Cluster 7	Zm00001eb050790	3.32367071602312e-266	1.58865	0.467	0.174	7.85649283853544e-262	0.708279	1.49726	2.7976	2.42666	3.24238	1.94353	0.45192	6.97288	0.551719	1.38824	1.39455	0.942467	2.80547	1.10079	6.55192
Cluster 7	Zm00001eb427720	0	1.5847	0.264	0.044	0	0.489618	0.258108	0.154438	0.191882	0.137537	0.141737	1.08331	3.12596	0.604108	0.26586	1.07706	0.407005	0.153548	0.236652	2.48692
Cluster 7	Zm00001eb022940	0	1.57054	0.274	0.045	0	0.180033	0.154953	0.504687	0.172576	0.504484	0.511085	0.305686	3.09386	0.23685	0.442255	1.75763	0.504293	2.68883	1.00595	3.85079
Cluster 7	Zm00001eb336120	0	1.56851	0.302	0.052	0	0.386447	0.311252	0.607486	0.543255	0.345996	0.5836	0.325824	3.25999	0.364597	0.415773	0.304108	0.338392	0.193307	0.186041	2.62436
Cluster 7	Zm00001eb231540	0	1.55882	0.334	0.074	0	0.771489	0.679787	0.384692	0.384391	0.951203	0.528517	0.603873	3.84621	0.871127	0.825524	0.663304	0.568074	0.846686	0.47463	1.01219
Cluster 7	Zm00001eb018970	2.34895863997416e-282	1.55371	0.479	0.174	5.55246843317092e-278	1.38227	1.78214	1.20127	1.55575	1.8647	1.65025	1.61096	6.47619	1.43365	1.32145	1.74063	0.957341	2.14365	1.44446	5.69955
Cluster 7	Zm00001eb063670	0	1.53557	0.276	0.049	0	0.128538	0.634781	0.36456	0.293731	0.637922	0.390133	0.234895	2.99503	0.12404	0.573013	0.66006	0.164214	1.46675	0.766141	1.56597
Cluster 7	Zm00001eb070840	2.14504329749936e-165	1.51884	0.44	0.197	5.07045334662898e-161	2.45324	1.91788	2.97467	2.78442	2.84443	3.29037	1.39017	9.3676	1.39658	4.63327	4.32578	2.10933	5.74933	3.83892	4.16566
Cluster 7	Zm00001eb155010	0	1.51376	0.83	0.465	0	2.85673	2.35819	10.6358	13.0926	12.9332	12.4318	6.05087	22.265	2.33673	12.0113	12.0287	9.00218	11.7119	7.6053	12.0494
Cluster 7	Zm00001eb203090	3.75619639334792e-215	1.51345	0.31	0.094	8.87889703459582e-211	0.704763	0.558143	0.893094	0.984226	0.783037	0.712992	0.556024	4.06513	0.684951	0.788292	0.789105	0.779903	0.79139	0.838849	4.84859
Cluster 7	Zm00001eb337800	7.96010721802085e-173	1.46177	0.344	0.129	1.88161014419577e-168	0.975891	1.07275	1.10135	1.40538	1.32982	1.23179	1.12872	4.9638	2.30973	0.762958	1.16217	0.795061	0.98407	1.50868	3.72322
Cluster 7	Zm00001eb108410	8.14216832124139e-180	1.45559	0.449	0.204	1.92464574777504e-175	2.11604	1.63477	1.4067	2.50024	2.3051	1.8766	1.83749	7.08757	1.66071	1.44122	1.94262	1.77979	3.19351	2.33981	3.33224
Cluster 7	Zm00001eb332810	8.83166616540398e-301	1.45357	0.25	0.049	2.08762924817819e-296	0.238252	0.149862	0.430339	0.466232	0.549185	0.735223	0.33847	2.79494	0.409589	0.396386	0.916931	0.213364	1.46224	0.681799	2.34499
Cluster 7	Zm00001eb353510	5.88128618527919e-204	1.45157	0.29	0.087	1.3902184284763e-199	0.63215	0.679066	0.846094	0.65735	0.675297	0.722721	0.871344	3.69022	0.585931	0.732988	0.746598	0.996742	1.27685	1.0892	0.729148
Cluster 7	Zm00001eb049890	4.92953445923576e-262	1.44201	0.351	0.101	1.16524335547415e-257	1.31521	0.56112	0.509153	0.757751	0.539525	0.820603	0.875263	4.13427	1.41773	0.816609	1.40894	0.605833	1.10771	0.502365	2.80845
Cluster 7	Zm00001eb036720	7.37969350696133e-202	1.43801	0.4	0.151	1.74441195117552e-197	0.780886	2.65387	1.40198	1.49828	2.4298	1.56671	0.939787	5.79399	0.765555	1.48231	1.42436	0.718046	3.20929	0.981464	2.2452
Cluster 7	Zm00001eb028820	2.62932181779237e-145	1.42558	0.253	0.085	6.21519091289759e-141	0.288065	0.191068	0.208813	2.18712	2.51622	1.68231	0.175772	3.74239	0.286061	0.233881	2.35298	0.221163	2.04608	0.291925	0.328016
Cluster 7	Zm00001eb128890	1.87532340482591e-150	1.42079	0.399	0.182	4.43288946432749e-146	1.80733	1.33615	2.32901	1.36445	1.53985	1.69054	1.49365	6.24166	2.2434	1.67116	1.73224	1.65149	1.45865	2.01051	2.08561
Cluster 7	Zm00001eb389350	3.63668355217445e-40	1.4028	0.253	0.153	8.59639258062996e-36	1.12114	1.82548	2.0594	0.572696	0.899904	1.08424	1.3736	5.35401	1.01248	1.97418	1.72134	1.56429	3.27699	3.48733	2.87779
Cluster 7	Zm00001eb292340	7.53908677512179e-232	1.39299	0.35	0.11	1.78208933190329e-227	0.792749	0.75483	0.780012	1.14693	1.19761	1.06945	0.810005	3.9797	0.828337	0.787934	0.967407	0.726493	1.31687	0.999734	2.98583
Cluster 7	Zm00001eb242360	6.5917701698209e-257	1.39237	0.295	0.075	1.55816263274226e-252	0.316427	0.280781	0.636013	0.905072	1.1575	1.01975	0.421023	3.22397	0.31085	1.10406	2.07182	0.338605	1.7347	0.379993	1.34134
Cluster 7	Zm00001eb326630	9.01044506182364e-181	1.38438	0.425	0.183	2.12988900371387e-176	1.39124	1.45531	1.34537	2.12426	3.39348	1.65741	1.35088	5.93275	1.35935	1.48638	1.24744	1.8645	2.29618	1.31123	3.52792
Cluster 7	Zm00001eb002740	2.95348020330953e-191	1.36626	0.305	0.098	6.98143650458306e-187	0.902	0.347695	0.369412	1.52099	1.69389	0.847121	0.440758	3.72034	0.842897	0.931631	0.645549	0.381869	2.05205	0.494301	1.57002
Cluster 7	Zm00001eb122890	2.3746260828863e-185	1.36524	0.271	0.08	5.61314113472665e-181	0.331324	0.193339	1.86882	0.454404	0.38299	1.02926	0.452462	3.60747	1.85815	2.45453	2.51792	1.96384	1.43597	0.897205	1.10385
Cluster 7	Zm00001eb078440	1.81005507007227e-192	1.34673	0.433	0.177	4.27860817463683e-188	2.12131	1.61939	1.6266	1.11842	1.13457	1.47806	1.99518	6.09249	2.52643	1.82247	1.38745	2.07113	1.1354	2.32045	11.6278
Cluster 7	Zm00001eb016930	1.96081411571516e-196	1.34312	0.302	0.095	4.6349724067275e-192	0.52805	1.03356	0.916204	0.67983	0.654807	1.03395	0.622125	3.47405	0.672887	1.04492	0.717379	0.627512	0.360247	1.43606	1.26154
Cluster 7	Zm00001eb253070	0	1.32182	0.671	0.282	0	1.2065	14.1798	5.41157	1.73286	1.9957	5.269	2.30623	13.7229	1.28153	5.86077	3.58007	2.61124	3.59373	21.153	6.34315
Cluster 7	Zm00001eb144440	1.92283474683996e-250	1.32084	0.265	0.063	4.54519677458029e-246	0.35351	0.278364	0.123308	1.36152	0.92133	0.721519	0.20882	2.71297	0.428542	0.100038	0.303191	0.0962219	0.345735	0.253138	2.81495
Cluster 7	Zm00001eb397320	1.37332942076639e-147	1.31996	0.259	0.087	3.24627608480759e-143	0.791132	0.628932	0.812049	0.620089	0.594711	0.571847	0.987149	3.32915	0.663224	0.50798	0.648192	1.00618	0.860084	0.829784	2.67038
Cluster 7	Zm00001eb364660	4.21111148390207e-199	1.31495	0.361	0.127	9.95422532564772e-195	1.14831	1.04677	1.24251	0.8953	0.935741	0.953291	0.942096	4.2098	1.04015	1.1151	1.11177	1.30176	1.07009	0.80266	4.12176
Cluster 7	Zm00001eb166550	7.77836973043509e-27	1.29612	0.364	0.282	1.83865103688025e-22	3.9945	2.91412	1.64939	2.60756	1.86856	3.45878	3.98861	8.87392	4.04188	2.71419	3.43212	2.18481	1.94216	1.64068	2.24303
Cluster 7	Zm00001eb376160	0	1.29273	0.313	0.069	0	0.454254	0.405749	2.08118	0.559942	0.534433	1.9566	0.708164	3.44622	1.57038	0.366325	0.643037	0.508955	0.428054	0.330341	1.76524
Cluster 7	Zm00001eb130060	1.01714073727937e-188	1.29129	0.435	0.183	2.40431727478098e-184	1.41521	1.45663	0.669988	2.06714	3.20877	3.46784	1.56644	5.57208	1.98162	1.52689	1.39112	0.659553	3.00921	2.07811	4.98277
Cluster 7	Zm00001eb129740	0	1.28906	0.921	0.713	0	11.6045	14.565	10.4784	13.8241	12.8852	12.857	10.5229	32.1203	11.6435	11.9817	14.1384	8.3373	13.5356	14.5105	32.8814
Cluster 7	Zm00001eb337550	6.16785987565651e-158	1.28691	0.353	0.141	1.45795871740769e-153	1.77622	0.920555	0.591526	1.39669	0.989282	1.67911	1.59152	4.6059	1.95158	1.09157	0.74204	0.79924	0.755499	0.646108	4.3251
Cluster 7	Zm00001eb004550	1.77015882664228e-161	1.28584	0.292	0.099	4.18430143441702e-157	0.427342	0.274004	0.30561	3.10315	0.53007	2.16975	0.515311	4.37364	0.486812	2.45166	11.8662	0.301005	3.8375	0.488162	2.81055
Cluster 7	Zm00001eb403740	3.97704305400715e-185	1.27979	0.324	0.11	9.4009343710621e-181	0.878394	0.986523	0.616869	1.10187	1.12078	1.02476	0.753484	3.60919	0.672933	0.670467	0.644793	0.413591	0.971889	1.08742	3.02402
Cluster 7	Zm00001eb063710	2.72807420871842e-119	1.275	0.274	0.107	6.4486218145686e-115	0.693277	0.974308	1.3556	0.856749	0.684849	1.70236	1.69279	4.06994	0.867114	2.15374	1.98359	1.59668	1.54219	0.801837	5.33489
Cluster 7	Zm00001eb285660	2.01546300708786e-166	1.25966	0.571	0.305	4.76415145615428e-162	3.7112	4.3307	6.40419	1.50132	1.32056	3.16867	4.94667	10.7011	3.13558	6.82219	3.58875	4.98254	1.83041	2.4999	7.81403
Cluster 7	Zm00001eb122220	6.15609104099408e-280	1.2595	0.253	0.052	1.45517680027018e-275	0.168263	0.148645	0.138302	0.362557	3.59812	0.403091	0.308966	2.5246	0.256421	0.156102	0.205045	0.155487	2.49427	0.199979	3.57657
Cluster 7	Zm00001eb044260	7.29834195592332e-98	1.25879	0.339	0.164	1.72518207154115e-93	1.57494	2.24394	1.42787	1.5149	2.12379	2.10574	2.08193	5.80896	1.68829	2.74486	1.51703	1.14041	2.68159	2.76296	7.04125
Cluster 7	Zm00001eb143340	2.87353183657794e-183	1.25725	0.498	0.233	6.79245455530294e-179	2.78343	2.3954	1.24567	2.19122	2.22401	2.21275	3.03953	7.00832	1.64873	1.28898	4.22562	1.42309	1.55747	7.09964	4.32379
Cluster 7	Zm00001eb060380	1.51977462251715e-198	1.24353	0.297	0.09	3.59244325270604e-194	0.737151	0.931368	0.571839	0.749178	0.615802	0.701614	1.09232	3.12862	0.60027	0.445171	0.461982	0.685653	0.352678	0.520379	2.24904
Cluster 7	Zm00001eb328970	8.84542116982143e-159	1.22686	0.323	0.118	2.09088065612239e-154	1.91449	1.43695	0.569891	0.747336	0.42372	0.585474	0.81778	4.03553	1.16236	0.595611	0.521787	0.500804	0.915151	0.78696	2.33628
Cluster 7	Zm00001eb201570	9.74908310180781e-183	1.22455	0.458	0.201	2.30448826360533e-178	2.43678	1.74054	1.20108	1.3418	1.77841	1.4419	2.6635	5.72897	2.01429	1.41998	1.6093	2.01606	2.49849	2.13409	4.80554
Cluster 7	Zm00001eb390900	1.6815675907684e-187	1.22158	0.296	0.093	3.97488947105833e-183	0.793484	0.524156	0.650318	0.809659	0.781975	0.741656	1.239	3.11607	0.669326	0.708578	1.58006	0.750919	0.533068	0.926414	1.784
Cluster 7	Zm00001eb129770	5.98677900602438e-177	1.19423	0.659	0.409	1.41515482144404e-172	4.0818	5.11743	3.84505	4.93843	5.00059	4.9181	3.8567	11.7077	4.16819	4.3866	5.53084	3.56509	6.30395	3.90465	13.0108
Cluster 7	Zm00001eb009580	1.43291269869343e-147	1.19265	0.453	0.22	3.38711903717153e-143	1.96285	1.70065	1.74192	2.08049	2.7392	2.08777	2.17419	5.80499	1.75937	1.79112	2.16652	1.56277	1.90988	2.36174	4.86784
Cluster 7	Zm00001eb433490	7.93273977199504e-118	1.19037	0.379	0.181	1.87514102730419e-113	1.13718	0.994345	0.794333	4.47771	5.32561	2.76608	1.25459	5.51536	0.940858	1.15605	1.62442	0.933759	3.02626	1.45068	1.26081
Cluster 7	Zm00001eb259590	3.53948358737712e-198	1.18518	0.652	0.368	8.36663130384204e-194	4.10658	2.7705	2.57206	5.73881	7.98891	5.84519	3.65673	10.9621	4.31796	4.27674	4.21097	2.53725	11.1603	3.34452	7.27837
Cluster 7	Zm00001eb075600	6.80223297555214e-177	1.18111	0.494	0.233	1.60791183076102e-172	2.02105	1.89068	2.53191	1.8146	1.88982	2.11119	2.63589	6.14181	2.14044	2.25787	3.50387	2.4236	2.18165	2.42737	5.09437
Cluster 7	Zm00001eb302140	2.06174797044158e-143	1.17556	0.445	0.214	4.87355985252982e-139	1.84552	1.96427	2.19819	1.99309	3.04039	3.2168	2.98932	6.81281	8.93615	1.88396	2.33896	2.96469	3.72134	2.44755	8.38358
Cluster 7	Zm00001eb369330	4.07970688754995e-163	1.17008	0.33	0.121	9.64361114079056e-159	0.89739	0.747013	1.03856	0.789521	1.37804	1.09326	1.02724	3.61222	0.849685	2.30469	2.09812	1.492	3.23195	1.05794	3.20518
Cluster 7	Zm00001eb327350	2.3850986399778e-107	1.16228	0.314	0.14	5.63789616517953e-103	1.19597	2.38128	0.461328	1.45571	0.838604	1.92594	1.45439	4.31596	0.873356	1.72999	1.377	0.583095	0.42265	1.13002	3.67702
Cluster 7	Zm00001eb326330	1.14493907735756e-149	1.14044	0.298	0.105	2.70640699105781e-145	0.230351	2.92175	2.5841	0.264774	0.24888	1.21381	0.341493	3.81004	0.269047	1.95424	0.991658	0.613091	1.57693	0.458866	1.3155
Cluster 7	Zm00001eb414050	8.40082751559355e-142	1.12384	0.297	0.111	1.985787608136e-137	0.917949	0.689667	1.03051	1.24605	0.977021	0.884851	0.833111	3.19309	0.828887	0.841558	0.76607	0.562966	0.380386	0.710537	3.21341
Cluster 7	Zm00001eb259070	1.29064656239851e-150	1.11923	0.52	0.27	3.05083034419759e-146	4.83272	2.45988	1.92144	2.67766	2.0439	1.78402	1.97737	7.52624	3.46252	1.41026	1.38837	1.69616	2.04484	1.74374	2.21394
Cluster 7	Zm00001eb157120	6.23846705051594e-154	1.10697	0.333	0.127	1.47464884140096e-149	0.750111	0.618537	0.902767	1.19127	4.38184	1.23103	0.75094	3.63575	0.675278	1.13586	1.19214	0.899481	4.98254	0.8598	4.46087
Cluster 7	Zm00001eb156740	3.71425177237559e-128	1.1028	0.306	0.123	8.77974833954142e-124	0.994769	0.6057	0.523293	1.90247	2.17846	1.33715	0.390677	3.38023	0.814318	0.599316	1.16726	0.314277	1.33184	0.579069	4.9814
Cluster 7	Zm00001eb035680	6.26116889020709e-76	1.10198	0.302	0.152	1.48001510226715e-71	1.57536	1.52102	0.787726	1.18534	1.57225	1.4657	3.77811	4.62332	1.58617	2.33749	2.46157	2.66573	2.8462	0.322946	5.90643
Cluster 7	Zm00001eb184470	7.45868933275774e-93	1.08717	0.354	0.179	1.76308498447728e-88	2.03788	1.14973	1.4687	2.07713	2.78007	1.78753	1.74022	5.0072	2.11756	1.03678	1.80777	1.0676	3.15982	2.54621	6.46168
Cluster 7	Zm00001eb394700	3.85836013918153e-127	1.07952	0.266	0.097	9.12039169699729e-123	0.71981	0.704854	1.38052	0.567807	0.632953	0.761144	1.4189	2.89129	0.800508	0.736584	0.705952	1.55702	0.712778	1.08817	0.928398
Cluster 7	Zm00001eb253470	7.75978689418079e-169	1.07409	0.621	0.362	1.83425842604645e-164	2.81617	3.94306	6.24362	3.91167	5.27741	4.52231	2.41226	9.7845	3.08697	4.81322	6.09867	3.51608	12.6312	3.04215	5.71859
Cluster 7	Zm00001eb065080	7.34286228443467e-123	1.06965	0.268	0.101	1.73570578679467e-118	0.773607	0.706409	0.673015	0.875739	0.892458	1.00821	0.849305	2.80772	1.02492	0.777349	0.962121	0.906253	0.73948	0.922483	2.69236
Cluster 7	Zm00001eb323110	2.87486275170484e-132	1.06097	0.428	0.205	6.7956005724799e-128	2.68746	2.24215	1.57311	1.52213	1.31707	1.49284	2.19717	5.49081	2.47226	2.27034	1.71567	0.931012	1.04001	1.62954	11.9932
Cluster 7	Zm00001eb234390	3.60794894002746e-107	1.05863	0.514	0.307	8.5284697044369e-103	3.60791	2.92101	5.64285	4.20068	3.42687	3.02498	1.63728	8.36597	2.50132	1.64464	1.7318	2.66593	2.63248	1.56103	2.53186
Cluster 7	Zm00001eb393130	1.56744217332449e-79	1.04466	0.378	0.212	3.70511980930443e-75	1.46857	2.48587	2.12946	1.60655	2.27108	1.89992	2.09346	5.04212	1.0271	2.13881	2.18154	2.03515	2.37343	2.77559	3.75761
Cluster 7	Zm00001eb009780	1.58373477074671e-164	1.04043	0.269	0.083	3.74363225109106e-160	0.346424	0.205302	3.62473	0.247246	0.271148	0.371043	0.938395	2.89017	0.417798	0.534891	0.871177	3.50456	0.365988	4.65818	0.714141
Cluster 7	Zm00001eb376740	4.41829821124864e-139	1.03869	0.283	0.102	1.04439733117495e-134	0.905082	0.781908	0.772892	0.720428	0.67961	0.677105	1.23716	2.80342	0.895996	0.988228	0.722226	1.10536	0.62239	0.916189	3.44464
Cluster 7	Zm00001eb259580	3.01076913787268e-118	1.03507	0.444	0.233	7.11685608810344e-114	1.87748	1.77388	1.39595	3.06399	4.27701	3.28621	1.60263	5.56003	1.86566	1.99878	2.2854	1.04938	5.57716	2.10474	3.17493
Cluster 7	Zm00001eb070860	2.08608046013525e-117	1.02948	0.265	0.101	4.9310769916677e-113	0.687697	1.04481	0.939182	0.814294	0.862167	0.884496	0.98555	2.78338	0.760908	0.933857	0.710664	1.11722	1.1924	0.372293	0.200156
Cluster 7	Zm00001eb271870	1.17171458727867e-131	1.02825	0.423	0.201	2.76969894140933e-127	1.53807	1.49285	3.26252	1.52452	1.73659	1.69732	3.33808	5.34031	1.705	1.26599	1.65611	12.5409	2.09763	1.61438	4.58785
Cluster 7	Zm00001eb162330	1.45377255929473e-129	1.01065	0.407	0.192	3.43642757566089e-125	1.4126	1.40684	2.06207	1.76373	1.67902	1.98272	1.45186	4.41293	1.51191	1.82025	3.05946	1.89989	2.96234	2.72078	2.02084
Cluster 7	Zm00001eb129730	9.75824982777393e-178	1.00974	0.907	0.82	2.3066550942892e-173	17.2229	28.0885	18.4171	24.6912	22.3048	26.0377	16.3438	44.543	17.2983	23.758	25.8259	12.7158	22.5364	26.3049	47.4276
Cluster 7	Zm00001eb153500	2.01014129734027e-104	1.00606	0.254	0.101	4.75157199865292e-100	0.826509	0.660421	1.1098	0.600408	0.707711	0.791252	0.693544	2.65978	0.922338	1.13326	0.970858	0.998319	0.931494	1.72738	1.25001
Cluster 7	Zm00001eb287600	9.37112879492933e-64	1.00169	0.588	0.435	2.21514742454539e-59	7.88808	3.11789	2.71453	21.2945	14.0463	9.99133	5.26546	16.7494	3.8394	3.43055	4.59071	2.48181	4.55621	4.99896	7.67521
Cluster 7	Zm00001eb165310	3.48660656709939e-138	0.992912	0.412	0.183	8.24164060330954e-134	1.43313	2.58626	3.23359	0.616256	0.708129	1.55233	7.1267	5.41537	2.05123	1.43955	1.32548	10.6796	0.929609	1.19044	3.5835
Cluster 7	Zm00001eb217560	5.63815297338841e-153	0.991402	0.765	0.513	1.33274659984955e-148	9.80375	6.76301	13.285	8.91739	8.53029	14.1248	19.4824	22.0851	12.0427	7.07092	10.5743	25.313	11.9822	12.8284	10.5123
Cluster 7	Zm00001eb000080	7.51382695759964e-105	0.969676	0.312	0.138	1.7761184162374e-100	1.20499	1.01875	1.20224	1.25244	1.10338	1.18705	0.74277	3.24635	1.09017	1.47514	1.85146	0.736994	1.59197	0.925305	2.27652
Cluster 7	Zm00001eb229550	3.31312976030745e-100	0.963985	0.289	0.126	7.83157612741474e-96	0.834309	0.773324	1.20451	1.32439	1.3204	1.17538	0.847591	2.95306	0.676753	1.22757	1.11991	1.03679	1.92362	0.926837	2.70793
Cluster 7	Zm00001eb157900	2.18443284802142e-94	0.961006	0.289	0.129	5.16356236615303e-90	1.29463	0.726731	1.17209	1.07244	0.940619	1.21959	0.986347	3.1073	1.15559	1.47254	0.90633	1.41342	0.887054	1.01771	3.05646
Cluster 7	Zm00001eb307100	9.44469385714089e-96	0.958307	0.274	0.117	2.23253673395096e-91	0.380203	0.312783	0.296422	4.51776	1.47152	4.61016	0.396569	3.34025	0.419506	0.390051	3.25392	0.209654	0.442924	0.263557	2.34233
Cluster 7	Zm00001eb099770	1.49977568541193e-99	0.956727	0.399	0.209	3.54516976517673e-95	1.70411	1.54639	2.09096	1.89482	2.42067	1.90198	1.67096	4.56934	1.55902	2.0436	2.24805	1.81701	2.44366	2.76201	5.3173
Cluster 7	Zm00001eb056450	7.14196315272154e-97	0.956632	0.353	0.173	1.68821725004032e-92	1.4911	0.883802	1.36163	3.06516	2.67149	2.44771	1.34106	4.28644	1.52003	1.18939	2.23377	1.97737	2.32841	1.56367	4.06601
Cluster 7	Zm00001eb063870	7.24461244187158e-103	0.955156	0.381	0.19	1.7124814890096e-98	2.17688	1.48467	1.32307	2.08728	2.3569	1.08819	1.24293	4.28937	1.37986	1.25302	1.16128	1.04052	1.43426	1.56362	2.36727
Cluster 7	Zm00001eb408360	5.07041171026019e-77	0.947214	0.283	0.136	1.1985439200713e-72	1.23131	0.562122	0.419128	2.38593	2.6856	1.69165	0.718466	3.53012	1.02968	2.40251	3.42664	0.454457	3.31999	0.440626	5.2108
Cluster 7	Zm00001eb419110	9.76301351267759e-97	0.936313	0.348	0.168	2.30778113412673e-92	0.771986	2.05003	4.47863	0.732167	0.793698	1.28227	0.981766	4.09882	0.765774	3.00972	1.39896	2.53261	1.13424	2.54683	1.79463
Cluster 7	Zm00001eb414920	5.87947962447468e-76	0.921527	0.281	0.137	1.38979139363332e-71	1.1436	0.698734	1.03012	1.47387	1.32097	1.14489	0.978203	2.94258	0.875174	1.09662	0.957652	0.715629	1.16875	1.45719	2.09565
Cluster 7	Zm00001eb292100	1.90016780457744e-65	0.916126	0.313	0.17	4.49161665646014e-61	1.28004	0.554608	2.06412	2.98637	1.74089	2.99231	1.00812	4.00781	1.96153	1.82251	2.4415	1.20085	1.60099	1.18795	3.74521
Cluster 7	Zm00001eb069130	5.44677981131679e-91	0.908457	0.389	0.204	1.28750981179906e-86	2.40465	1.65303	1.79645	1.35457	1.6604	1.65078	2.24434	4.57227	1.73804	1.82909	2.03517	1.66506	1.38446	2.76871	11.6789
Cluster 7	Zm00001eb159890	5.84899539277898e-82	0.890492	0.332	0.169	1.38258553094509e-77	1.56566	1.12229	1.13191	1.99467	2.0586	1.69788	1.4722	3.60784	1.52528	1.11587	1.42927	1.35361	1.3507	1.325	1.12063
Cluster 7	Zm00001eb129760	3.53224355885436e-129	0.879938	0.868	0.754	8.34951732441994e-125	13.1594	20.671	14.4384	20.0235	18.4593	20.1179	12.495	31.3656	13.376	17.8581	18.4591	10.5292	21.0547	14.303	28.3216
Cluster 7	Zm00001eb010730	6.52157137658258e-61	0.855669	0.401	0.249	1.54156904199659e-56	0.978186	2.73554	3.40005	3.22432	5.6018	4.52432	1.29162	5.93717	1.31083	5.91537	7.1498	1.46515	12.5734	1.87924	1.58077
Cluster 7	Zm00001eb298490	5.97232076992522e-93	0.848794	0.461	0.265	1.41173718359492e-88	2.4073	2.45966	3.16484	2.24364	2.06433	2.2295	1.52615	5.37108	2.2207	3.8578	3.76756	1.92486	3.31087	5.02144	5.27815
Cluster 7	Zm00001eb126710	7.58949569358245e-81	0.835745	0.459	0.278	1.79400499204902e-76	2.6164	1.99715	2.63518	2.45818	4.65159	5.08164	2.89263	6.04325	3.31645	3.37966	5.35513	3.41464	5.57662	2.81033	6.27707
Cluster 7	Zm00001eb333660	2.91312372509583e-89	0.833953	0.476	0.287	6.88604186138152e-85	2.37089	2.09633	3.17276	2.93718	2.59176	2.9766	2.54951	5.50555	2.15426	3.22655	3.65931	2.74334	3.66734	3.82045	4.04273
Cluster 7	Zm00001eb160390	3.69553776794341e-70	0.830429	0.318	0.166	8.73551217586463e-66	1.4398	1.10807	1.61175	1.97527	1.16892	2.51251	2.11093	3.66255	1.94483	1.8752	2.23984	1.92909	1.6452	0.454663	5.33807
Cluster 7	Zm00001eb192570	9.88731029856801e-55	0.829651	0.349	0.215	2.33716240837551e-50	1.63105	1.78809	2.38425	1.46346	2.05754	2.11289	2.74959	4.2077	1.56227	2.14424	2.01737	3.09409	2.54551	1.96483	4.39287
Cluster 7	Zm00001eb434200	1.77803001782218e-63	0.82033	0.251	0.123	4.20290735612806e-59	1.02292	0.984851	1.05064	1.20226	1.07533	1.15386	0.776201	2.57306	0.926189	0.775814	0.926884	0.704249	1.02719	0.543693	1.94371
Cluster 7	Zm00001eb305180	9.61415038699042e-48	0.796028	0.292	0.173	2.2725928684768e-43	1.75098	1.51585	0.775742	2.10696	1.75514	1.82514	0.988584	3.36146	1.54113	1.10168	1.09784	0.705546	1.11874	0.928316	1.48867
Cluster 7	Zm00001eb003190	9.71201398773742e-68	0.786006	0.251	0.119	2.29572586642137e-63	1.12409	0.759651	0.699222	1.09048	1.40838	1.12241	1.16647	2.5018	1.28305	0.985844	1.2666	1.04045	1.82941	0.417082	2.07604
Cluster 7	Zm00001eb303010	6.05744233689445e-63	0.780027	0.277	0.141	1.43185821959511e-58	1.17462	2.67671	1.0329	0.387725	1.0077	0.775859	1.17679	2.94855	1.18957	1.32419	1.23703	0.848211	2.2601	0.189588	1.52022
Cluster 7	Zm00001eb401720	6.24825974830998e-54	0.778762	0.401	0.254	1.47696363930551e-49	2.92148	2.02924	4.68288	1.4736	1.66973	1.53373	2.06958	5.40682	2.46814	5.70234	2.28992	2.00266	1.85541	12.1614	3.14168
Cluster 7	Zm00001eb285830	1.78864928497056e-39	0.777481	0.323	0.208	4.2280091798134e-35	2.29268	1.10105	1.28243	3.32002	3.4193	2.84635	1.80828	4.48239	2.69042	1.48393	4.4101	1.37092	3.17566	3.01484	3.91353
Cluster 7	Zm00001eb403620	2.54400293119215e-15	0.776144	0.27	0.208	6.01351412875201e-11	1.6617	1.44557	1.23122	3.89713	4.37786	3.66286	1.80691	4.46438	2.12465	1.89157	2.96316	1.50064	4.54947	0.732324	1.0556
Cluster 7	Zm00001eb134340	6.33803023471891e-56	0.764989	0.285	0.154	1.49818358688286e-51	1.77112	1.51252	1.58886	0.769399	0.803697	1.23709	2.07002	3.3178	2.56265	1.52368	1.2715	2.04044	0.982344	3.5802	4.31203
Cluster 7	Zm00001eb272930	8.83783225356117e-61	0.762735	0.314	0.174	2.08908678809679e-56	1.47413	1.51672	1.18301	1.51421	1.62728	1.70492	1.75905	3.2452	1.81471	1.26074	1.49433	1.46022	1.76738	1.68373	2.68011
Cluster 7	Zm00001eb189080	1.88047545086175e-51	0.7393	0.369	0.231	4.44506787074701e-47	2.5894	2.14838	1.37834	2.5767	2.39802	2.71992	2.07227	4.43261	3.11384	1.93338	2.1835	0.963585	1.22558	1.32851	3.57613
Cluster 7	Zm00001eb009160	5.45713895686815e-50	0.737385	0.269	0.147	1.28995850662449e-45	1.85377	1.006	1.34805	0.755524	0.682986	1.14366	1.9077	3.09478	3.36197	2.6046	1.81835	1.14553	1.03401	0.612738	5.44382
Cluster 7	Zm00001eb289490	1.7701008209166e-56	0.736828	0.289	0.157	4.18416432048267e-52	1.29731	1.08804	2.07289	1.32572	1.26741	1.18633	1.03697	2.99593	1.17354	1.75017	2.96733	1.02849	1.16129	1.69264	2.0562
Cluster 7	Zm00001eb383320	2.03348309835247e-57	0.728861	0.357	0.213	4.80674734788557e-53	1.63855	1.87714	2.14253	1.72981	1.84014	2.2025	1.96719	3.80241	2.01375	2.44441	2.56413	2.44877	2.15275	1.4882	2.04478
Cluster 7	Zm00001eb306800	4.8340395431562e-51	0.71773	0.284	0.159	1.14267026721126e-46	1.40702	1.21332	1.87081	1.21796	1.31114	1.3296	0.933757	2.95088	2.13813	2.21006	1.2841	1.00944	0.958498	0.446583	1.7698
Cluster 7	Zm00001eb119240	1.4939818475953e-42	0.706712	0.307	0.189	3.53147429134578e-38	1.72177	1.3928	1.71887	1.82008	1.8638	1.52203	1.97618	3.37635	1.55913	1.81414	1.69078	1.92299	1.1696	1.85346	1.58601
Cluster 7	Zm00001eb290580	4.48778396959254e-50	0.684432	0.37	0.23	1.06082237473229e-45	2.18741	1.39583	2.6472	2.06567	2.54827	2.85081	2.78311	4.37695	2.26706	3.37369	4.95238	3.74397	3.12677	2.79478	4.22654
Cluster 7	Zm00001eb409040	9.55814539021448e-13	0.672844	0.358	0.302	2.2593544073389e-08	3.29894	2.24827	2.12084	6.50662	5.64814	8.75938	3.61761	6.66706	5.28858	2.68605	3.10128	2.38842	4.82519	1.53287	1.97863
Cluster 7	Zm00001eb378250	1.24865794480849e-35	0.670591	0.272	0.167	2.95157764993832e-31	1.32646	1.75293	2.80261	0.938478	1.00868	1.54684	1.93719	3.33341	1.91737	1.86443	2.69694	3.08486	1.668	4.10755	4.32654
Cluster 7	Zm00001eb032690	5.19952046235408e-81	0.663886	0.753	0.584	1.22906264689126e-76	12.0983	8.8245	19.5831	6.05226	6.7729	10.0262	21.288	20.3169	13.234	13.3559	13.0782	31.5122	9.41191	32.0676	18.7336
Cluster 7	Zm00001eb347340	1.17924042635925e-48	0.65437	0.277	0.154	2.78748851982801e-44	1.18825	1.01921	1.76626	1.39655	1.1761	1.30422	1.37859	2.67923	1.26184	1.70182	1.93987	1.74954	1.69548	2.08517	1.46433
Cluster 7	Zm00001eb237680	7.27270439358042e-46	0.652265	0.344	0.215	1.71912186455454e-41	1.67315	1.64394	2.25856	1.98656	2.08091	2.00668	1.72969	3.56913	1.75822	2.0602	3.19643	1.78071	2.76334	2.76544	2.08887
Cluster 7	Zm00001eb154580	1.21732620994306e-46	0.651339	0.605	0.482	2.87751569506341e-42	5.25087	4.98485	5.76334	7.72005	5.98294	8.61269	6.81221	10.3025	5.16492	13.1291	7.67321	5.91795	4.88063	4.44781	9.15624
Cluster 7	Zm00001eb236140	7.02488001866314e-37	0.610638	0.291	0.181	1.66054113881159e-32	1.22463	1.33971	2.10274	1.46527	1.69016	1.64278	1.49097	2.9123	1.22112	2.26617	2.70005	1.6289	2.1319	3.11153	2.09941
Cluster 7	Zm00001eb433420	2.94222907001677e-17	0.598139	0.409	0.331	6.95484107570564e-13	2.3846	5.24035	2.572	10.3551	17.9814	11.0278	2.05281	8.78009	2.32881	3.78724	3.60109	1.67099	12.9262	2.04211	1.76257
Cluster 7	Zm00001eb152080	7.17752082631239e-29	0.596428	0.348	0.247	1.69662237292372e-24	1.7319	5.46638	2.26526	2.59436	2.47047	2.13883	1.15188	4.46597	1.19327	2.48937	1.73481	1.1764	2.00321	2.13178	3.0157
Cluster 7	Zm00001eb415220	2.26998010887153e-31	0.595131	0.251	0.157	5.36577898135053e-27	1.33199	1.2002	0.987888	1.63112	1.55314	1.58562	1.26929	2.50781	1.53264	1.30885	1.2203	0.83609	1.48034	1.44843	1.66772
Cluster 7	Zm00001eb266490	1.82300878023483e-21	0.592544	0.452	0.359	4.3092281547191e-17	2.42274	3.82393	12.4448	3.30773	6.24291	6.51864	4.31663	8.5053	3.41006	7.39437	5.69137	9.01794	7.40245	18.5866	12.065
Cluster 7	Zm00001eb019250	1.09002412176601e-34	0.59207	0.276	0.171	2.57659901903048e-30	1.18371	1.07604	1.28052	2.09841	2.91633	2.58618	1.47893	2.78904	1.25464	1.06149	2.05554	0.978105	1.83593	1.25537	1.902
Cluster 7	Zm00001eb049840	1.22044666305993e-28	0.590616	0.32	0.222	2.88489182214107e-24	2.24857	1.79354	2.16485	2.0828	1.67496	2.11453	1.95677	3.62329	2.0713	2.29041	2.26027	1.82797	1.93243	2.66739	2.55058
Cluster 7	Zm00001eb065570	1.98009534211939e-30	0.589503	0.256	0.16	4.6805493697018e-26	0.862053	3.38993	1.20379	1.04105	1.29826	1.84314	1.74527	2.82799	1.25703	1.28688	1.01545	1.31014	1.05717	1.27317	1.51859
Cluster 7	Zm00001eb066370	3.20740910298388e-29	-0.59358	0.211	0.335	7.5816736376333e-25	3.24275	3.07989	3.30046	4.04078	3.33524	4.85876	4.13496	1.98205	5.15987	3.63731	3.22712	2.90837	2.88301	2.51686	2.29513
Cluster 7	Zm00001eb297280	2.34473552755695e-24	-0.594669	0.17	0.276	5.54248584003913e-20	3.23316	3.22039	1.98631	3.28957	2.76059	3.18529	2.70794	1.55779	2.68651	1.9992	1.83893	1.92949	1.79378	2.18394	1.33838
Cluster 7	Zm00001eb397980	8.6600227846854e-29	-0.594792	0.253	0.373	2.04705618584393e-24	5.71686	3.69521	2.36472	6.37454	5.1274	3.86873	3.44723	2.54831	4.38997	3.00989	1.86499	1.84413	1.64736	2.32634	1.94476
Cluster 7	Zm00001eb296060	6.29987851629776e-42	-0.600963	0.377	0.535	1.48916528368246e-37	9.8373	5.24317	7.97622	13.9055	11.6643	11.5336	7.96947	5.95569	12.043	14.2697	12.8226	5.67316	14.4568	5.67797	3.12201
Cluster 7	Zm00001eb055880	1.70554351444297e-22	-0.606743	0.261	0.365	4.0315637594403e-18	2.85618	4.08081	4.97601	8.99846	5.04709	9.64644	2.29621	2.76337	3.73154	5.65591	5.87239	3.20408	2.83183	1.08694	1.61133
Cluster 7	Zm00001eb100130	8.29503350790584e-24	-0.608693	0.154	0.256	1.96078002059878e-19	3.32596	1.91149	3.66177	3.02916	2.05906	3.64209	3.83766	1.79592	6.30253	6.56101	4.09653	4.74023	3.37576	2.99092	1.10807
Cluster 7	Zm00001eb250210	1.4206454718444e-37	-0.608759	0.442	0.571	3.35812176634578e-33	8.32813	15.2471	8.25686	8.92851	7.36416	9.94787	7.6853	5.84826	7.39033	10.2764	5.86123	6.34636	5.37567	5.98302	3.32984
Cluster 7	Zm00001eb397240	2.53540842055034e-32	-0.612126	0.149	0.27	5.9931984244969e-28	5.01145	2.62782	1.32017	1.82213	2.4095	1.78058	3.56891	1.59166	3.31575	2.02739	1.74691	1.81663	1.06797	5.15938	1.83792
Cluster 7	Zm00001eb142220	1.96406097710099e-30	-0.61455	0.218	0.342	4.64264733767133e-26	4.11193	3.20349	6.20668	2.45077	2.71515	2.63294	4.21182	2.18413	3.48202	4.68506	3.32658	5.85174	3.76444	6.24005	1.46027
Cluster 7	Zm00001eb378210	4.34567297171362e-29	-0.620485	0.339	0.453	1.02723017705367e-24	7.7982	4.99821	2.52153	14.3854	11.8916	9.66913	5.91404	4.40468	9.25361	3.38125	3.9307	2.25719	7.64425	3.22939	3.17996
Cluster 7	Zm00001eb388670	9.72440797345846e-32	-0.62342	0.217	0.346	2.29865555676611e-27	6.97367	3.46093	1.87093	5.51796	6.97894	4.92259	5.76729	2.82495	6.07588	2.11679	2.38476	3.0693	6.93819	1.61153	1.88924
Cluster 7	Zm00001eb056260	1.09102937389957e-30	-0.636186	0.263	0.387	2.57897523402381e-26	3.04316	5.06879	7.46179	5.5888	5.78004	5.0317	1.96572	2.61793	2.1886	5.83941	4.11682	3.1197	4.91284	3.37121	2.60785
Cluster 7	Zm00001eb015800	2.57613708505733e-41	-0.639378	0.225	0.383	6.08947284165851e-37	3.74133	3.44454	6.94168	4.69381	5.61255	4.97405	3.66326	2.55336	4.63851	3.83227	5.96455	6.22178	5.71949	2.21069	2.19417
Cluster 7	Zm00001eb006720	2.31465256236589e-30	-0.64342	0.14	0.258	5.47137572692049e-26	2.54882	2.29465	2.31307	3.71343	3.5825	3.22977	2.37518	1.36722	2.16208	2.51243	3.18004	2.0569	3.99805	1.42667	1.33806
Cluster 7	Zm00001eb096500	9.81453875716685e-34	-0.653222	0.166	0.295	2.3199606714191e-29	2.55743	3.42088	3.51891	1.97938	2.43174	3.44636	3.16589	1.48013	3.1679	4.1057	2.89009	2.93869	2.6062	1.99653	1.16911
Cluster 7	Zm00001eb434140	8.16224125290633e-35	-0.667398	0.21	0.345	1.929390587362e-30	4.61585	3.28014	3.69211	3.60252	3.09987	3.66797	3.87451	2.05258	3.80352	3.64146	4.2701	4.62791	3.41575	3.21569	2.26684
Cluster 7	Zm00001eb028250	2.5674738879324e-34	-0.66755	0.15	0.278	6.06899477629461e-30	2.85497	2.62387	1.72412	3.57663	3.6444	2.84002	2.07417	1.29283	2.80143	1.53418	2.02722	1.41127	2.20955	1.28756	1.47665
Cluster 7	Zm00001eb324850	6.44699718046644e-44	-0.682948	0.288	0.443	1.52394119351866e-39	3.66734	4.00972	5.39603	7.30344	7.13559	8.93881	7.90902	2.94981	6.52951	4.69912	5.05892	8.12824	4.72188	3.11766	2.61026
Cluster 7	Zm00001eb013340	5.22985437762686e-34	-0.683692	0.196	0.33	1.23623297778344e-29	5.30117	2.12498	1.95479	8.4185	6.80729	5.70895	3.16873	2.5099	6.66053	5.15026	5.15791	2.05587	7.75388	1.22102	3.11465
Cluster 7	Zm00001eb306020	1.12848542796188e-25	-0.683835	0.2	0.309	2.66751385461629e-21	3.44394	2.56853	6.87264	3.37865	4.14802	2.99642	3.29935	2.0477	3.1682	3.3613	5.45639	6.05886	7.81539	5.95574	1.5749
Cluster 7	Zm00001eb193170	2.23253089254196e-36	-0.691402	0.216	0.352	5.27725652379068e-32	3.76231	5.15753	3.12171	3.2311	3.01884	3.73994	3.62551	1.94166	4.17652	3.86663	3.31587	2.69283	2.38968	2.68889	2.09899
Cluster 7	Zm00001eb020970	7.36522651014564e-35	-0.699266	0.185	0.317	1.74099224246823e-30	3.76197	1.91314	1.61812	6.62316	5.84384	5.20562	3.20147	1.78978	4.11828	2.60129	1.87296	2.11476	2.6247	1.22109	1.84179
Cluster 7	Zm00001eb372980	4.46826126458555e-34	-0.705072	0.129	0.252	1.05620759772273e-29	3.89292	2.24166	0.941374	3.18816	2.431	1.69403	1.64904	1.13487	2.76731	1.11224	0.855542	0.903268	0.854443	1.10011	1.21136
Cluster 7	Zm00001eb329710	1.74834889414106e-45	-0.722779	0.303	0.459	4.13274711597063e-41	8.69375	6.78683	2.31977	6.5789	4.49638	7.49222	4.87466	3.40824	10.258	5.48041	3.34844	1.90111	3.98946	1.98965	2.66572
Cluster 7	Zm00001eb234620	5.83996401399807e-41	-0.725447	0.247	0.392	1.38045069362886e-36	4.95733	5.79011	2.23322	5.18138	4.48503	4.31667	2.99694	2.23229	4.07975	3.13173	2.54349	1.96064	3.22714	2.04336	1.83506
Cluster 7	Zm00001eb395000	5.51881944376773e-40	-0.726636	0.153	0.294	1.30453854011781e-35	4.27601	2.96857	1.07789	3.8276	2.77181	2.61437	2.39424	1.38558	3.44518	0.969952	1.09586	1.09049	1.15426	1.4995	1.09835
Cluster 7	Zm00001eb184150	2.47352494741358e-40	-0.72669	0.186	0.333	5.84691827069621e-36	4.40098	5.24375	2.09898	3.33787	2.93281	3.22824	2.70617	1.79437	3.73778	2.50643	1.95277	1.8666	1.94188	2.18224	1.64868
Cluster 7	Zm00001eb354140	2.59230463546156e-37	-0.7279	0.209	0.348	6.12768969730403e-33	3.76467	3.6521	4.82778	3.13345	6.72201	3.80494	3.89077	2.07116	3.71941	3.66067	3.18756	4.96835	11.2226	3.63856	3.09626
Cluster 7	Zm00001eb145810	1.3881530468641e-32	-0.745934	0.284	0.408	3.28131617217737e-28	7.34876	6.57309	9.26531	2.60746	3.8503	5.30298	7.86932	3.53494	8.39585	12.3992	4.34513	5.83244	6.54043	3.53303	4.22695
Cluster 7	Zm00001eb278140	5.22588708908607e-27	-0.747117	0.308	0.408	1.23529519011817e-22	4.0232	3.73917	1.18388	18.4519	12.7196	15.9934	2.77114	3.33354	4.33421	2.43008	2.14263	1.33955	2.49817	1.34236	1.79407
Cluster 7	Zm00001eb042710	6.37871044016756e-34	-0.748333	0.16	0.286	1.50779957384681e-29	5.69328	2.52512	2.27739	2.18539	2.03885	1.50534	2.24242	1.49506	3.52059	3.43777	1.5246	1.20367	0.795017	1.43474	1.53546
Cluster 7	Zm00001eb001770	3.58931242432064e-39	-0.768383	0.215	0.355	8.48441670860914e-35	2.62343	6.31445	6.21501	2.92777	4.24921	2.71608	3.3944	2.01137	2.7403	5.80352	1.757	8.11307	4.63768	2.50718	1.56352
Cluster 7	Zm00001eb408520	1.14225115049046e-51	-0.772546	0.272	0.443	2.70005326952935e-47	7.81205	5.98756	5.23546	5.26188	4.04961	3.48708	6.55926	3.04387	4.43566	5.53261	3.41814	6.72526	3.49925	4.42015	3.49734
Cluster 7	Zm00001eb290360	8.15212337139661e-39	-0.774781	0.155	0.292	1.92699892253073e-34	4.528	2.47791	2.45652	1.71425	1.81205	2.15677	6.2828	1.44624	4.49874	3.95875	1.75345	4.46494	1.60801	1.7877	2.37843
Cluster 7	Zm00001eb189850	1.62714644350313e-41	-0.77858	0.169	0.315	3.84624876315269e-37	5.18623	3.40534	1.49835	4.55142	2.60505	3.20331	2.4454	1.6287	4.83154	1.759	1.2681	1.01497	1.19692	1.4032	1.16419
Cluster 7	Zm00001eb430640	2.18995693340994e-53	-0.783233	0.285	0.458	5.17662019919441e-49	5.95167	4.61453	10.3187	6.69083	6.64181	4.81846	3.27571	3.31005	4.59155	8.74884	8.05025	7.15772	9.83614	11.3368	2.39967
Cluster 7	Zm00001eb409850	3.97082820559083e-41	-0.78348	0.438	0.555	9.38624371237559e-37	6.38824	6.88619	5.96246	28.4589	21.0364	16.3442	4.78195	5.59264	5.86345	5.39659	5.395	4.85537	5.0929	6.16992	5.0357
Cluster 7	Zm00001eb030550	4.3306886858016e-57	-0.800893	0.325	0.497	1.02368819154978e-52	8.70508	6.03996	7.76365	5.65825	6.31563	5.91177	7.6245	3.66203	9.08316	5.49376	5.0986	8.62723	7.19333	5.15952	2.3179
Cluster 7	Zm00001eb013450	5.1351241362816e-47	-0.808825	0.22	0.377	1.21384064333424e-42	5.04037	3.93873	6.36785	3.84362	4.33734	3.56049	3.42444	2.27934	3.48203	6.65502	6.71618	5.16382	5.86964	9.52485	2.14506
Cluster 7	Zm00001eb264880	2.56634188323212e-25	-0.810365	0.152	0.253	6.06631894358409e-21	6.64803	1.90077	1.55034	3.12838	2.15946	2.44737	2.45445	1.56215	7.72233	1.51246	1.21334	1.16322	1.52175	1.06448	1.19022
Cluster 7	Zm00001eb173410	1.90123629393823e-44	-0.810549	0.211	0.364	4.49414235161118e-40	6.29614	3.72029	2.06344	5.15139	3.94221	2.79439	3.85948	2.01659	4.74652	1.8795	2.22402	3.24945	5.01252	2.74505	3.58936
Cluster 7	Zm00001eb171050	3.00512342588573e-54	-0.81288	0.231	0.406	7.10351075410869e-50	5.71223	5.38948	5.51072	4.13307	4.06203	3.6881	4.03234	2.40244	4.7711	5.60026	4.05084	4.3508	3.78243	3.5301	2.05788
Cluster 7	Zm00001eb260460	1.77601582896182e-42	-0.826285	0.243	0.387	4.19814621649995e-38	5.70816	3.68074	4.9327	5.48268	6.38927	4.74004	5.44134	2.4912	3.82823	5.51849	6.93276	7.74682	7.28318	4.27974	2.85828
Cluster 7	Zm00001eb167140	6.66495181346159e-88	-0.833555	0.585	0.739	1.57546130966605e-83	18.5304	22.4754	9.17169	13.0493	17.7398	16.1095	26.9307	8.87545	15.1277	8.58205	10.2943	13.2117	12.7429	6.03832	7.25614
Cluster 7	Zm00001eb246410	1.31212995977968e-56	-0.837611	0.243	0.42	3.1016127989272e-52	4.22015	5.04334	4.30967	5.85378	9.82331	5.74907	4.9162	2.39318	4.12446	3.22802	4.17007	4.83039	9.38455	4.17827	2.44609
Cluster 7	Zm00001eb014960	5.11941785911556e-45	-0.838988	0.114	0.258	1.21012799353774e-40	3.21067	2.86444	0.757213	3.96123	2.88484	2.16819	1.72348	0.964874	2.20921	1.07728	1.0944	0.735061	1.08906	1.07198	0.87161
Cluster 7	Zm00001eb016330	6.97151992984304e-50	-0.840012	0.181	0.343	1.6479278810163e-45	4.66861	4.25206	1.48257	5.06366	3.54436	3.54296	2.46289	1.59995	4.0463	1.76716	1.63989	1.24366	1.37135	1.83382	1.75835
Cluster 7	Zm00001eb000480	2.64859138029652e-43	-0.846751	0.326	0.466	6.26074030474492e-39	8.37909	5.42718	5.0802	12.161	10.0402	7.69821	6.55249	3.72962	5.56355	5.98387	5.7899	5.23137	7.19456	4.13479	4.70535
Cluster 7	Zm00001eb033410	3.18629003716331e-52	-0.854371	0.171	0.336	7.53175238984663e-48	4.57485	3.30823	1.54071	5.03224	3.80894	2.97757	2.78928	1.48375	4.25932	2.15296	1.57896	1.45243	1.63269	1.46879	1.78464
Cluster 7	Zm00001eb386870	1.7869695765691e-40	-0.864668	0.119	0.252	4.22403868509403e-36	2.24206	4.40079	3.50943	1.86852	2.01809	1.88557	2.18335	1.05403	2.21056	3.26276	1.74454	2.45519	1.4387	5.63024	0.850168
Cluster 7	Zm00001eb065660	1.14633388680862e-55	-0.875875	0.162	0.338	2.70970404163822e-51	4.27507	2.28222	4.65983	4.81601	4.0504	3.35054	3.57355	1.68554	2.2739	3.58294	6.06566	5.3956	6.87016	2.67086	2.15849
Cluster 7	Zm00001eb300730	2.48531368923355e-48	-0.877367	0.247	0.409	5.87478449861026e-44	4.9943	8.31974	5.32911	8.89106	10.0629	7.80789	3.10186	3.05599	4.04883	7.67927	4.65541	3.05405	5.15836	4.42718	2.268
Cluster 7	Zm00001eb311180	1.24000002906622e-46	-0.880542	0.171	0.324	2.93111206870673e-42	4.82373	5.67177	4.38172	1.67029	2.17316	2.28107	3.6328	1.68844	3.48637	3.28126	1.93415	3.54328	2.49588	5.96343	1.60787
Cluster 7	Zm00001eb089010	9.54200931594691e-39	-0.882707	0.155	0.289	2.25554016210353e-34	5.47045	2.2902	1.42935	5.4777	5.54536	3.57167	3.66461	1.73459	6.42426	3.81977	4.76744	2.2815	5.11331	2.70531	2.35718
Cluster 7	Zm00001eb151640	2.71459668801439e-56	-0.892414	0.187	0.361	6.41676365112841e-52	4.7403	3.25853	3.06438	5.8228	5.79732	3.64265	2.42592	1.73158	4.10653	2.99156	2.84779	2.04045	5.18262	1.91696	1.43857
Cluster 7	Zm00001eb007650	1.20447939910328e-41	-0.893053	0.129	0.267	2.84714840360033e-37	3.40342	2.17886	3.10325	4.09908	4.23739	3.82007	3.38929	1.36384	1.91585	7.0502	4.57301	3.01823	4.5627	2.13367	2.82584
Cluster 7	Zm00001eb091850	2.7176164808581e-44	-0.893208	0.132	0.276	6.42390183745238e-40	3.82354	2.68425	1.92887	3.15971	3.0763	3.35463	3.92586	1.18401	4.56109	1.91865	1.9321	2.34108	2.02321	1.41445	1.34255
Cluster 7	Zm00001eb042920	9.10391002008373e-53	-0.904363	0.136	0.299	2.15198225054739e-48	4.49907	3.43867	1.4879	3.27652	2.1394	2.51083	2.88269	1.18262	3.24733	1.38172	1.19434	1.46654	1.74966	1.81274	1.31827
Cluster 7	Zm00001eb113610	1.49092402658791e-57	-0.91305	0.206	0.378	3.52424621404849e-53	5.54635	6.32884	1.62917	4.74027	3.09658	3.71746	2.64919	1.81805	5.35982	2.21274	1.91825	1.52588	2.1294	2.18838	1.67311
Cluster 7	Zm00001eb107990	1.15378903667787e-52	-0.913159	0.167	0.334	2.72732652489914e-48	4.63763	2.17312	4.47904	4.25307	3.94595	3.23278	3.53252	1.60526	2.84698	5.59403	4.33543	4.3883	5.17862	3.61748	2.11157
Cluster 7	Zm00001eb238330	6.60266121278877e-43	-0.915901	0.14	0.28	1.56073705747901e-38	4.52379	2.30506	3.00287	2.74661	2.2657	2.30924	3.39108	1.24641	2.23389	4.96282	3.98282	3.04035	2.8745	1.53196	1.70296
Cluster 7	Zm00001eb338370	6.31170811133794e-45	-0.91919	0.2	0.349	1.49196156335806e-40	3.32727	6.01904	9.30736	2.2125	5.65451	4.00113	6.04764	2.33474	6.32193	8.04391	6.84487	7.66288	13.3462	5.43881	3.08352
Cluster 7	Zm00001eb314010	1.64362123946732e-49	-0.925692	0.116	0.27	3.88519188585286e-45	3.06792	3.34922	5.5768	1.98241	0.908779	2.25084	2.01559	1.21761	3.11514	8.05778	3.29609	2.32283	2.17103	3.73584	1.28897
Cluster 7	Zm00001eb144000	1.45577356923881e-43	-0.935174	0.136	0.279	3.4411575629667e-39	4.44235	1.69727	2.56827	5.12473	3.66874	2.93087	3.3309	1.3152	3.18824	3.40617	3.08403	3.55957	2.66562	1.8738	1.14047
Cluster 7	Zm00001eb426320	1.58004410676714e-57	-0.94203	0.14	0.312	3.73490825957616e-53	4.50569	2.85172	1.56502	5.74983	3.8499	3.49637	1.96552	1.30908	3.75177	2.02143	2.19679	1.01355	1.00168	0.761714	0.735886
Cluster 7	Zm00001eb099610	3.83266915570469e-54	-0.95289	0.156	0.32	9.05966335025475e-50	4.9915	2.26464	3.50398	3.41533	3.07464	3.12692	4.82257	1.44366	3.89439	2.69064	4.33069	5.66277	3.37833	2.62295	2.01107
Cluster 7	Zm00001eb342430	9.39836677302908e-39	-0.96136	0.183	0.317	2.22158593780861e-34	7.0414	3.30255	2.32305	6.45491	5.57479	5.31776	6.02001	2.17773	10.474	3.49255	4.11748	3.41799	3.39948	2.07963	1.63936
Cluster 7	Zm00001eb433040	2.19751787785338e-39	-0.965947	0.154	0.286	5.19449275966982e-35	4.93883	8.17892	1.58541	0.967921	1.03927	1.37748	4.0579	1.44312	4.47995	1.65075	1.27979	2.22643	1.33679	1.46827	3.64875
Cluster 7	Zm00001eb173440	4.5084134849613e-49	-0.974895	0.115	0.266	1.06569877957515e-44	3.35937	3.34025	3.37327	2.5296	2.66068	2.13445	1.94244	1.0427	2.91427	4.40563	2.13332	2.35157	2.56602	1.54314	2.33665
Cluster 7	Zm00001eb337380	1.23010769950514e-79	-0.97978	0.244	0.457	2.90772858009026e-75	7.3442	7.275	2.00851	8.20442	5.82403	5.39378	3.16378	2.45974	6.13533	3.43484	2.50476	1.87968	2.91214	3.05269	2.1112
Cluster 7	Zm00001eb210370	4.59046761279443e-55	-0.985951	0.112	0.272	1.08509473431235e-50	4.45705	3.15644	0.859325	3.64825	1.87341	1.67176	1.89106	0.935077	3.3712	1.04773	0.886274	0.87337	0.94942	0.986773	0.986562
Cluster 7	Zm00001eb225410	8.46530738070121e-68	-1.02507	0.184	0.372	2.00102935865015e-63	4.88136	4.39834	4.59787	4.1046	3.99519	3.44969	3.59064	1.60748	4.04856	3.50078	3.3604	3.68893	3.97484	4.574	1.64942
Cluster 7	Zm00001eb350280	4.66151108116179e-67	-1.02552	0.103	0.288	1.10188798936502e-62	3.679	2.02685	2.89242	2.90249	2.2687	2.56444	3.21261	0.944118	4.51766	3.15287	2.68029	3.51267	2.27491	2.49292	1.17507
Cluster 7	Zm00001eb303620	1.06840700246835e-51	-1.02721	0.117	0.27	2.52550047243469e-47	4.8104	2.43588	2.00908	2.83146	1.669	2.36863	2.73333	1.02219	4.8982	3.51963	2.03928	2.23709	1.72492	2.88757	1.13287
Cluster 7	Zm00001eb281130	4.76094902187511e-113	-1.02836	0.382	0.619	1.12539312979084e-108	9.76905	9.63354	6.03372	9.89138	14.4138	13.934	16.2917	4.40157	13.4806	7.23139	8.77453	10.4984	6.11133	5.98253	5.72333
Cluster 7	Zm00001eb425100	8.74216566282539e-41	-1.03144	0.155	0.289	2.06647311937866e-36	5.17071	2.30038	4.00455	5.26624	5.35432	5.04662	4.80476	1.63659	7.50621	3.94531	2.56734	3.84596	4.55472	1.26759	1.65749
Cluster 7	Zm00001eb306760	2.60452238067807e-60	-1.03562	0.103	0.271	6.15657000344682e-56	3.84615	3.04507	0.903881	4.116	2.78192	2.28484	1.5617	0.835989	3.043	0.959959	0.9376	0.521652	0.914809	1.04561	1.11657
Cluster 7	Zm00001eb144770	3.39991036037602e-59	-1.03949	0.095	0.26	8.03670810985684e-55	4.10651	2.62713	0.816181	4.13626	2.27263	2.0258	1.51703	0.792115	2.67432	0.952911	0.829104	0.478944	0.698372	0.932353	0.69782
Cluster 7	Zm00001eb432500	2.69771542405163e-57	-1.04337	0.231	0.4	6.37685971937324e-53	10.9365	4.25128	3.96352	3.72462	1.80347	3.65014	9.61713	2.62373	7.30353	11.1073	5.04945	10.5584	2.13467	3.66381	3.63544
Cluster 7	Zm00001eb195290	8.33751637893667e-56	-1.0471	0.102	0.262	1.97082212165305e-51	2.76725	1.90108	3.56543	2.55056	3.80665	2.36554	2.84012	0.856296	2.74158	5.09548	2.77459	3.32922	4.71681	3.12462	1.14795
Cluster 7	Zm00001eb215370	1.06096500574156e-60	-1.04719	0.093	0.263	2.5079090805719e-56	3.58479	3.47785	0.6967	3.96001	2.93482	2.53711	1.88504	0.829779	3.57781	1.1534	0.972116	0.57103	1.10266	0.751132	0.731163
Cluster 7	Zm00001eb152320	2.78979266988768e-67	-1.04861	0.104	0.29	6.59451191308049e-63	3.59345	3.36366	1.54585	4.40557	3.33729	2.17323	2.29705	0.920881	2.70539	1.47404	1.21385	1.15856	1.2645	2.01966	1.10367
Cluster 7	Zm00001eb258190	5.21540951505676e-81	-1.04886	0.181	0.395	1.23281850116912e-76	5.90197	5.134	1.98522	6.27014	4.25442	4.00945	2.95517	1.66693	4.37909	2.40864	2.1628	1.80561	2.22304	2.13328	1.49998
Cluster 7	Zm00001eb378030	8.80958992612818e-70	-1.05112	0.19	0.385	2.08241086673818e-65	6.75968	4.71512	1.96423	7.17374	4.78609	3.75006	2.95194	1.80912	5.36105	1.85713	1.9064	2.11341	1.68019	2.5541	2.12291
Cluster 7	Zm00001eb321670	5.66740849914835e-65	-1.05312	0.156	0.34	1.33966202102869e-60	4.15462	4.38607	1.1797	9.18892	5.04477	4.98592	1.64238	1.44618	3.01125	1.51918	1.54908	1.0531	0.987858	1.63381	1.28435
Cluster 7	Zm00001eb217230	3.11625293412341e-74	-1.05659	0.127	0.329	7.36619868568093e-70	4.8424	4.40967	1.04594	4.48736	2.69947	3.19983	2.55031	1.16416	4.053	1.55153	1.12954	1.16253	1.1133	1.23046	1.04485
Cluster 7	Zm00001eb310010	2.52063250612458e-76	-1.05865	0.166	0.373	5.95827111797728e-72	4.43659	5.26684	2.6699	4.97652	4.38564	4.12436	4.04588	1.46998	3.44969	2.72576	2.29205	2.814	1.96664	1.75687	2.38218
Cluster 7	Zm00001eb288040	8.56850620902162e-64	-1.06609	0.1	0.276	2.02542349768853e-59	3.85867	4.39888	1.01926	2.63615	1.70988	2.56992	2.48107	0.85698	3.06402	1.72187	1.18843	1.86585	0.906727	0.88408	1.22389
Cluster 7	Zm00001eb230910	1.31836088425545e-58	-1.06766	0.138	0.31	3.11634145820304e-54	5.73773	2.03579	3.81286	3.27136	2.44475	2.47655	3.67205	1.30041	4.38729	4.27151	3.42322	4.85247	3.20822	4.6492	1.17295
Cluster 7	Zm00001eb341670	9.5614913910991e-125	-1.07604	0.437	0.665	2.26014533502801e-120	15.5846	16.6942	7.86955	20.7251	13.968	10.4982	6.8197	5.9054	10.4382	8.05443	7.95064	5.39365	6.61454	7.44844	3.31303
Cluster 7	Zm00001eb127000	6.83780016232258e-64	-1.09206	0.176	0.355	1.61631920236981e-59	7.1554	4.26327	1.29251	5.71716	5.62974	4.01383	5.52492	1.69762	5.71336	1.44516	1.62088	1.9172	1.64719	1.54549	1.46724
Cluster 7	Zm00001eb313460	9.91970176847781e-121	-1.09552	0.312	0.572	2.34481910403278e-116	9.13037	5.67423	10.0389	9.26175	10.3419	9.10614	8.79488	3.56315	8.38793	8.21554	11.2596	10.2321	12.6118	10.9327	3.30595
Cluster 7	Zm00001eb260410	1.87702663345265e-58	-1.09811	0.108	0.273	4.43691555615537e-54	5.50117	3.48934	0.892353	2.52382	1.65821	1.81793	2.06666	0.909014	4.88139	0.961256	0.708186	0.988651	0.733022	1.3332	0.851847
Cluster 7	Zm00001eb384110	7.74891299556992e-60	-1.10255	0.132	0.303	1.83168805389282e-55	3.63803	2.74217	0.839703	7.01487	6.48172	6.82174	1.80817	1.18155	8.27108	1.10932	1.8249	1.30067	1.29813	1.08002	1.48778
Cluster 7	Zm00001eb138650	3.37738588944716e-59	-1.10891	0.11	0.278	7.9834647654752e-55	4.47355	2.97991	0.88019	5.64923	3.15009	3.0223	1.99534	0.958753	3.84347	0.983837	0.948087	1.1466	0.941366	0.726257	0.838172
Cluster 7	Zm00001eb301590	7.84385739716335e-70	-1.11351	0.268	0.46	1.85413101154147e-65	6.11421	12.3053	16.3721	5.46668	8.30514	7.74085	5.67008	3.79681	6.90361	12.7751	11.7596	12.9369	12.1926	24.8748	2.70426
Cluster 7	Zm00001eb417480	1.10834405648915e-70	-1.11791	0.096	0.282	2.61990368072905e-66	3.16776	2.42917	4.46692	2.10908	1.93567	2.55945	2.38199	0.788632	4.38747	2.73084	1.50809	3.45774	1.62301	2.0089	1.48355
Cluster 7	Zm00001eb400880	9.66731544058679e-219	-1.11839	0.721	0.888	2.28516002384591e-214	46.597	28.3203	51.2492	44.2266	43.1967	34.4825	33.2514	18.7521	26.511	51.3552	61.6382	40.6253	67.2884	30.8042	19.7679
Cluster 7	Zm00001eb404120	8.74105500904548e-64	-1.12086	0.147	0.325	2.06621058303817e-59	4.06351	2.24381	0.93641	10.7556	7.12859	4.46712	2.15284	1.29121	3.57803	1.45056	1.52638	0.744615	2.5598	1.17977	0.92795
Cluster 7	Zm00001eb335470	5.25762841163633e-32	-1.12538	0.169	0.285	1.2427982039426e-27	1.78626	1.51636	23.6192	1.19325	1.03131	1.75665	3.62225	1.84688	1.95746	3.90437	3.66344	17.7429	1.35699	24.4634	1.37716
Cluster 7	Zm00001eb054280	4.44317802589923e-61	-1.12849	0.092	0.26	1.05027842176206e-56	4.80338	3.05026	0.684138	2.47834	1.88871	1.88953	3.01223	0.786897	5.24442	2.40245	0.801738	1.02588	0.862262	1.13023	0.650358
Cluster 7	Zm00001eb271010	1.54768408594536e-68	-1.1328	0.075	0.253	3.65841564235765e-64	3.75154	3.12655	0.534858	3.10483	2.11636	1.89285	1.86066	0.608123	3.25332	0.868141	0.685577	0.722325	0.576514	0.856895	0.832992
Cluster 7	Zm00001eb292290	2.2596678205502e-74	-1.13983	0.282	0.479	5.34140279421656e-70	8.42249	4.93009	8.60475	4.45321	3.21309	5.68582	23.955	3.09462	7.36524	5.84155	5.3318	43.3742	3.60168	5.20447	2.74794
Cluster 7	Zm00001eb341770	4.97911833878034e-62	-1.14288	0.085	0.253	1.1769639929209e-57	3.75261	2.39671	2.76903	2.38474	1.75245	2.6301	2.89972	0.729811	2.99347	2.12682	2.42973	3.74388	1.27556	1.70825	0.972891
Cluster 7	Zm00001eb140540	9.55609278386311e-36	-1.16196	0.162	0.281	2.25886921224956e-31	1.88964	1.45957	1.30397	20.0243	12.4093	7.4618	1.29429	1.59075	1.42318	1.09037	1.33458	1.02241	1.32296	1.6923	1.69269
Cluster 7	Zm00001eb063430	1.7565547037536e-43	-1.1643	0.119	0.257	4.15214400873275e-39	5.18992	3.6125	3.36784	3.75907	4.3964	3.81531	6.29929	1.29413	5.22249	1.98764	2.59759	3.24535	2.04598	2.18001	0.9274
Cluster 7	Zm00001eb214540	1.13940487098912e-73	-1.16695	0.155	0.351	2.69332523404409e-69	3.45217	2.45515	10.7561	4.35846	1.43998	3.6869	2.19731	1.37529	3.68117	10.4252	2.33442	4.92885	1.10214	0.99352	1.1445
Cluster 7	Zm00001eb049960	4.0320994117278e-67	-1.17048	0.184	0.37	9.53107658944217e-63	5.91301	8.40907	6.84865	1.46206	1.77322	2.7934	9.98541	1.93805	3.44446	6.01612	5.06204	8.73716	4.64232	3.21959	2.29736
Cluster 7	Zm00001eb244840	1.51954422104233e-73	-1.17063	0.074	0.26	3.59189862969985e-69	3.54767	3.05183	0.613721	3.69194	2.30259	2.26078	1.93407	0.589399	3.34292	0.99933	0.670016	0.478224	0.774765	1.08379	0.510679
Cluster 7	Zm00001eb299990	9.8828472608123e-55	-1.17525	0.105	0.263	2.33610743551081e-50	6.42484	2.71839	0.975711	3.37622	2.27617	1.99179	2.12393	0.94337	5.35307	0.930719	0.806999	0.78961	1.10797	1.40702	1.14222
Cluster 7	Zm00001eb223980	3.15393710058086e-19	-1.17563	0.295	0.387	7.45527651835303e-15	3.35197	2.5166	51.2186	4.03484	4.28951	5.57356	6.79182	3.99575	4.55412	3.66835	5.17431	14.1432	3.36141	5.35149	2.61394
Cluster 7	Zm00001eb347150	8.31654319442941e-82	-1.1883	0.103	0.311	1.96586448029922e-77	4.95216	3.74855	0.818656	4.4367	2.69345	2.5696	2.45549	0.887724	3.60206	1.04012	0.83793	1.01088	0.829892	1.64236	0.97361
Cluster 7	Zm00001eb252120	5.77504800380928e-82	-1.20381	0.159	0.369	1.36510584714044e-77	6.42784	3.23889	3.06756	5.58425	4.4362	4.42785	4.52244	1.50803	4.28062	6.06518	7.85778	3.0208	3.7423	1.57127	1.4396
Cluster 7	Zm00001eb371820	1.05613753332155e-64	-1.21393	0.19	0.369	2.49649790126549e-60	9.42574	6.44386	1.8254	3.71712	2.64621	4.87199	5.09028	1.88085	11.8118	2.84297	1.95379	2.99989	1.87716	1.80401	2.00869
Cluster 7	Zm00001eb184710	1.58455641606617e-49	-1.2176	0.122	0.272	3.74557445629721e-45	6.02006	2.69494	0.994933	1.45546	1.31482	1.68854	25.0412	1.23229	3.96622	1.18341	1.55651	5.45541	1.03877	1.35267	1.44403
Cluster 7	Zm00001eb294580	1.61351127903597e-71	-1.21888	0.149	0.339	3.81401796138522e-67	3.25547	9.19627	6.58494	1.69875	1.61182	2.06073	2.5592	1.29054	2.6154	5.90266	2.53515	2.27324	1.49175	2.48134	0.958206
Cluster 7	Zm00001eb032620	1.33911828390125e-99	-1.21957	0.247	0.479	3.16540779948577e-95	10.9836	7.28672	1.68478	10.6305	7.22368	6.16182	5.08858	2.56086	8.39953	1.90303	1.91684	1.40202	2.04145	1.94897	3.99395
Cluster 7	Zm00001eb244650	1.37909363524411e-70	-1.22025	0.135	0.328	3.25990153499002e-66	6.63572	2.5015	1.68294	7.91417	3.33691	3.96171	3.16939	1.33066	6.05796	3.12296	2.29217	1.48918	1.93609	1.93797	1.10776
Cluster 7	Zm00001eb420610	1.25115292681306e-72	-1.22264	0.121	0.316	2.9574752884007e-68	3.46861	3.80683	4.03622	4.49145	4.95433	4.41233	2.78009	1.15744	8.21969	5.27059	4.76017	2.9001	2.82326	4.20654	1.11573
Cluster 7	Zm00001eb432730	1.27646262382139e-14	-1.22844	0.253	0.319	3.01730235018901e-10	2.09257	42.8339	9.55259	1.71844	1.81503	3.70952	2.44552	3.93745	2.18832	8.75425	2.74237	2.95763	3.22356	4.90883	3.43787
Cluster 7	Zm00001eb379480	2.59751967074055e-83	-1.22894	0.129	0.339	6.14001699769652e-79	4.68988	6.72733	1.29496	4.20801	2.61546	3.08854	1.83891	1.0581	3.51368	2.27347	1.10588	0.800476	1.57838	1.06824	1.41917
Cluster 7	Zm00001eb150510	1.08036759403179e-93	-1.23547	0.126	0.357	2.55377291877236e-89	6.11895	4.33205	1.10044	4.45847	3.08401	3.78732	3.77977	1.1383	5.71374	2.15597	1.2539	1.39551	1.31359	1.36093	0.855202
Cluster 7	Zm00001eb246340	2.06024556815429e-94	-1.23635	0.136	0.37	4.87000847400311e-90	6.79483	5.64269	1.37727	4.21348	2.87625	2.46828	2.75779	1.26332	5.42382	2.09372	1.59144	1.36021	1.83747	1.68142	1.21964
Cluster 7	Zm00001eb339490	6.57577947149195e-71	-1.24238	0.091	0.276	1.55438275147127e-66	5.37392	2.1492	0.782344	5.74326	2.81324	2.25365	1.89596	0.798913	4.49329	0.878281	0.685475	0.507945	0.61183	0.926751	1.16551
Cluster 7	Zm00001eb038930	8.01668596156766e-65	-1.24542	0.083	0.253	1.89498422759536e-60	6.11411	4.76238	0.827636	0.663016	0.631522	0.733734	2.39497	0.741997	4.62948	1.2397	0.714785	0.709512	0.983908	0.929516	0.480814
Cluster 7	Zm00001eb287740	1.44200957764587e-83	-1.2489	0.121	0.332	3.4086222396393e-79	7.18136	4.53807	0.95118	3.4108	2.45856	2.23599	3.30145	1.08978	3.89581	1.12499	0.987123	0.899229	1.0074	1.25221	1.30624
Cluster 7	Zm00001eb204300	2.47640969823389e-73	-1.25559	0.089	0.278	5.85373724468526e-69	5.61051	2.59467	0.866885	4.46627	2.84085	2.12392	2.15205	0.7716	3.21241	0.852457	0.816692	0.862027	0.666388	1.05399	0.715269
Cluster 7	Zm00001eb310270	3.30177533778163e-166	-1.27159	0.395	0.673	7.80473654344821e-162	16.7836	8.20806	18.7573	9.74714	11.6643	8.56564	14.0755	4.99605	12.5668	15.6177	13.3691	21.0568	14.4203	11.1093	6.21418
Cluster 7	Zm00001eb068620	8.8472436439256e-81	-1.27623	0.099	0.3	2.09131145255113e-76	4.81602	3.69469	0.628855	5.66207	2.98724	2.8358	1.80776	0.794591	3.43063	0.837689	0.605685	0.60517	0.795988	0.76378	0.86991
Cluster 7	Zm00001eb160700	9.69050064970752e-196	-1.28954	0.405	0.715	2.29064054357786e-191	18.4185	15.1796	10.4683	23.2067	19.5201	18.3972	13.0712	6.12447	23.7683	11.9473	8.15855	8.93289	6.73759	8.28929	7.20928
Cluster 7	Zm00001eb236900	4.62490819602554e-86	-1.28986	0.089	0.299	1.09323579937652e-81	5.00552	3.21222	0.912408	5.36	2.878	2.80774	1.502	0.768605	3.53747	1.42257	0.999192	0.91577	0.671152	0.749191	0.780631
Cluster 7	Zm00001eb245250	2.02896454227178e-86	-1.29285	0.118	0.335	4.79606638502204e-82	5.71712	2.72812	2.63813	5.64065	4.7489	3.5796	3.06339	1.1003	5.45856	4.86492	1.42491	2.33735	1.47307	1.12451	1.11175
Cluster 7	Zm00001eb146750	1.72426723472003e-85	-1.29623	0.076	0.284	4.07582288943122e-81	5.39429	3.25245	1.50432	2.72461	1.65776	1.46069	2.2417	0.681031	3.7971	1.01657	1.14392	2.78962	1.1254	0.9601	1.0528
Cluster 7	Zm00001eb296300	2.67960249040307e-80	-1.2971	0.106	0.31	6.33404436681479e-76	6.71739	3.18687	1.35315	4.46264	3.15508	2.09347	1.92873	0.954111	4.81716	1.64939	1.15508	1.065	0.712601	1.75495	1.14986
Cluster 7	Zm00001eb397190	6.11602586150929e-104	-1.29963	0.249	0.487	1.44570619314357e-99	11.566	4.35502	6.39885	8.83015	7.82227	4.92639	7.01806	2.6099	7.22637	7.80884	8.05468	5.9527	8.67482	4.6947	3.92805
Cluster 7	Zm00001eb413930	2.35290578493761e-101	-1.30446	0.147	0.388	5.56179869443553e-97	5.47515	5.83548	5.07886	3.74994	3.55946	3.86623	3.69028	1.37274	4.95394	5.3543	4.21947	4.15481	4.88605	4.00815	1.73337
Cluster 7	Zm00001eb149960	1.87324264335716e-88	-1.30853	0.075	0.287	4.42797096036765e-84	4.59558	4.176	0.779349	3.37774	2.1562	2.02555	2.20261	0.630244	2.76976	1.19028	0.928578	0.88376	0.585191	1.05054	0.561843
Cluster 7	Zm00001eb248170	1.40209028393833e-91	-1.3198	0.077	0.293	3.31426101317343e-87	3.95263	3.12213	1.97284	3.31241	1.97705	2.80519	3.08295	0.631323	3.97891	2.28715	3.95153	2.30582	0.6925	1.04613	0.829126
Cluster 7	Zm00001eb171230	7.45280958874225e-81	-1.32079	0.146	0.352	1.76169513058689e-76	8.98693	5.72573	1.27169	2.46183	1.97224	2.10846	4.10537	1.29683	7.56331	1.51278	0.998392	1.15881	1.40491	1.76964	1.48564
Cluster 7	Zm00001eb054050	7.85362902978314e-47	-1.32982	0.13	0.271	1.85644083006014e-42	5.86026	2.76579	4.633	1.08882	1.85071	2.71172	19.2189	1.31445	4.2219	7.79901	3.59789	12.6712	2.14648	3.26292	1.90866
Cluster 7	Zm00001eb002270	2.83679149655759e-71	-1.33237	0.124	0.313	6.70560773956283e-67	10.1711	4.12466	1.18552	2.12022	1.4384	1.48771	3.17817	1.21103	6.67503	1.18866	0.946408	0.980447	1.3351	1.50818	1.17435
Cluster 7	Zm00001eb257660	5.96259135532796e-75	-1.34094	0.091	0.28	1.40943734457242e-70	4.72856	2.61702	0.842041	8.6771	3.11748	2.21981	1.45962	0.766809	2.73708	0.897886	0.778266	0.664395	0.584648	0.969724	0.852481
Cluster 7	Zm00001eb142630	8.83247177350489e-87	-1.35596	0.111	0.322	2.08781967782108e-82	6.76778	4.41194	2.48342	0.810757	0.809097	1.24336	5.91454	0.94473	9.62725	3.38292	1.23537	2.90886	1.14485	1.15579	1.04084
Cluster 7	Zm00001eb250240	3.80624272927114e-74	-1.35904	0.08	0.266	8.99719656345111e-70	5.65861	6.63826	0.724933	0.663305	0.600191	0.713803	3.31729	0.688887	4.11449	0.739664	0.688385	0.569217	0.740627	1.08144	0.827649
Cluster 7	Zm00001eb330730	1.79090197291263e-98	-1.35948	0.194	0.426	4.23333408357086e-94	7.21461	3.55116	5.51831	10.3256	9.99198	5.3574	3.59754	1.90042	5.14586	5.10443	8.59807	3.77493	11.02	4.49619	1.65705
Cluster 7	Zm00001eb005330	7.96756039786434e-96	-1.3626	0.141	0.37	1.88337192684717e-91	5.59959	2.77874	1.23829	12.4316	7.05945	5.6157	2.55355	1.27207	3.97565	2.0076	1.43425	1.13838	1.15589	1.31549	1.65783
Cluster 7	Zm00001eb135090	7.01283140014217e-96	-1.37281	0.061	0.279	1.65769308636561e-91	3.83978	3.06231	0.643798	3.46682	2.10581	2.4142	4.58767	0.458537	2.2496	1.90235	0.804094	1.58624	0.468368	0.57705	0.723585
Cluster 7	Zm00001eb135110	1.38259447689115e-134	-1.37287	0.205	0.485	3.26817682447531e-130	8.74697	6.93588	2.0758	7.9108	5.00501	5.97837	10.1972	1.88773	5.7129	4.55908	1.95366	4.63507	1.60787	1.28686	1.46941
Cluster 7	Zm00001eb408010	1.25987530328844e-48	-1.37726	0.129	0.27	2.97809324191321e-44	1.45637	1.11978	1.1186	18.3503	14.1948	7.48735	1.36957	1.11512	1.4427	1.02567	1.31902	1.10589	1.10889	1.27932	1.21268
Cluster 7	Zm00001eb160050	1.42003896888332e-76	-1.40365	0.093	0.285	3.35668811464638e-72	6.70897	2.32398	3.82632	0.957401	0.806082	1.14962	6.03265	0.799029	5.04776	4.5678	1.1238	5.71842	1.00979	3.44037	1.30912
Cluster 7	Zm00001eb080840	1.94174564949567e-94	-1.40557	0.13	0.356	4.58989836627787e-90	5.80827	3.14342	1.32073	11.8024	6.13947	4.47489	2.21752	1.17421	4.47068	1.45602	1.27083	1.18317	1.26199	1.37494	1.44372
Cluster 7	Zm00001eb364620	9.10596740789782e-79	-1.40817	0.085	0.279	2.15246857587889e-74	7.46846	3.85381	0.92969	2.08372	1.41254	1.11304	2.47115	0.734321	4.72167	0.897359	0.725948	0.75035	1.04255	1.4034	1.02599
Cluster 7	Zm00001eb254450	1.75973285976324e-103	-1.41366	0.093	0.331	4.15965653390834e-99	4.83472	5.74458	0.808873	5.542	3.40599	3.70727	1.96137	0.81596	3.63397	1.31315	1.00484	0.872766	0.814689	0.947015	0.980111
Cluster 7	Zm00001eb406100	1.99852555879741e-36	-1.4164	0.145	0.265	4.72411471588532e-32	1.56904	1.41414	28.1299	1.25766	1.37313	1.41009	1.82347	1.43272	1.63438	1.42213	1.3729	22.92	1.17179	11.3839	0.939056
Cluster 7	Zm00001eb191940	3.12401234037202e-144	-1.42571	0.341	0.607	7.38454037017138e-140	18.175	21.0251	12.6497	8.97046	7.97818	10.5337	11.0669	4.77252	9.63382	17.8219	10.4473	11.6703	5.73986	6.93256	4.75205
Cluster 7	Zm00001eb121470	8.40914195933258e-43	-1.42971	0.166	0.297	1.98775297634703e-38	1.76521	1.22933	1.54016	28.0264	15.3827	8.74235	1.43396	1.60124	1.49952	1.09422	1.49942	1.1825	1.76306	1.7501	1.39812
Cluster 7	Zm00001eb118870	1.1746526530139e-100	-1.43116	0.083	0.314	2.77664394119426e-96	5.33913	3.77017	0.662572	6.26959	3.3824	3.04554	1.88929	0.712411	3.60232	0.731549	0.568332	0.518225	0.679189	0.540671	0.883797
Cluster 7	Zm00001eb405880	7.26522846408799e-140	-1.43433	0.228	0.511	1.71735470434112e-135	9.4763	6.90665	9.37831	2.88752	3.08446	4.02022	14.2189	2.20299	10.5374	10.294	3.90657	17.1899	3.23316	3.55907	2.22807
Cluster 7	Zm00001eb134700	3.24716945843064e-112	-1.44083	0.137	0.389	7.67565916583835e-108	9.5297	6.17539	1.86666	2.31196	2.10748	1.72842	5.6915	1.23702	5.74381	2.08305	1.24813	1.5007	1.58731	2.01623	1.52525
Cluster 7	Zm00001eb300130	1.20317288151478e-88	-1.44906	0.141	0.355	2.84406005732463e-84	3.45887	2.29698	1.14551	17.3396	10.0159	8.5327	2.85504	1.22794	3.10934	1.62909	1.46559	1.45392	1.54336	1.09967	1.46293
Cluster 7	Zm00001eb223050	2.47950877921385e-81	-1.45909	0.061	0.254	5.8610628523057e-77	6.38743	4.41987	0.499446	0.573869	0.414188	0.778447	4.47802	0.544576	3.17429	5.043	0.86313	0.569579	0.554269	0.582875	0.410867
Cluster 7	Zm00001eb422400	4.75528525869499e-85	-1.46553	0.08	0.284	1.12405432945032e-80	2.77849	2.79788	8.91541	1.58964	3.83166	1.74019	4.15083	0.677398	2.62503	2.06957	1.55149	9.21661	3.81788	6.82168	1.05848
Cluster 7	Zm00001eb084690	8.04034308048327e-128	-1.46617	0.245	0.504	1.90057629736463e-123	12.7521	13.3933	5.08201	2.15539	2.13667	2.79587	16.5135	2.57847	11.1484	11.8035	2.87857	8.31653	2.86502	2.92702	2.24663
Cluster 7	Zm00001eb142440	2.85721323860639e-113	-1.47781	0.114	0.367	6.75388065341779e-109	4.80085	4.39981	0.840595	10.518	7.62344	5.87479	1.96784	1.00526	3.13928	1.01977	1.486	0.880116	2.10517	1.0826	0.911368
Cluster 7	Zm00001eb405380	5.37062878974307e-79	-1.48854	0.113	0.313	1.26950923331947e-74	10.8727	6.25729	1.20298	1.58857	0.809616	1.11574	2.25308	1.1277	6.84992	1.22362	0.951992	0.995398	1.01747	1.7742	0.917629
Cluster 7	Zm00001eb383680	3.78375901584426e-78	-1.49063	0.186	0.382	8.94404956165266e-74	17.634	7.21424	2.06452	1.98496	1.77392	1.90267	5.18712	2.06536	10.9106	2.03885	1.71346	1.56214	2.51371	3.03242	2.28154
Cluster 7	Zm00001eb028190	9.87236112229708e-121	-1.49206	0.098	0.361	2.33362872208858e-116	5.64872	5.03008	0.777808	5.98225	4.20656	3.68182	2.7754	0.80978	4.53912	1.38375	0.798424	0.644307	0.556823	0.999101	0.841705
Cluster 7	Zm00001eb099850	5.93216329951956e-132	-1.49504	0.16	0.438	1.40224476074043e-127	7.66223	6.60714	1.37635	10.7131	5.91484	5.24017	3.20414	1.44117	5.31364	1.99744	1.4763	0.972613	1.70636	1.83011	1.97801
Cluster 7	Zm00001eb386660	1.63847218179621e-82	-1.52663	0.084	0.282	3.87302054332989e-78	8.75452	4.54747	0.786413	0.786767	0.68297	0.884593	2.60195	0.704964	7.11198	0.792247	0.735374	0.720009	0.889067	1.36116	0.695556
Cluster 7	Zm00001eb207550	1.33482266696638e-30	-1.54602	0.206	0.314	3.15525382017513e-26	14.7033	10.4383	2.12229	2.18112	1.99101	2.02494	10.2299	2.23739	8.98133	1.99044	4.48476	2.08367	1.84019	91.2186	1.92109
Cluster 7	Zm00001eb013360	1.75067326229455e-61	-1.54797	0.131	0.299	4.13824145741186e-57	2.54605	2.7415	5.48325	14.4719	11.8164	17.3497	4.01633	1.46578	4.15363	5.70049	11.0138	3.63897	4.05724	1.0138	1.159
Cluster 7	Zm00001eb290370	6.41837436942989e-39	-1.55959	0.156	0.278	1.51717533344584e-34	7.79866	13.7772	1.80685	5.02901	3.94929	13.4143	8.86672	2.05349	29.0112	4.79965	3.33145	2.38745	2.18226	1.59098	1.71246
Cluster 7	Zm00001eb019720	1.22520892128299e-124	-1.55979	0.103	0.371	2.89614884812873e-120	7.02674	5.26318	0.966083	7.06267	4.00932	3.75921	2.50987	0.925628	5.36932	1.23785	1.03499	0.735994	0.797272	0.972409	1.03957
Cluster 7	Zm00001eb273380	2.47553258056817e-217	-1.59881	0.371	0.691	5.85166391394703e-213	30.1751	20.4233	4.62492	10.9682	7.99521	7.58482	14.6361	4.83507	22.9469	6.5308	4.43027	5.51016	5.24068	5.2007	4.61091
Cluster 7	Zm00001eb258290	2.29220090709256e-119	-1.60663	0.16	0.423	5.41830450418538e-115	9.01271	9.00502	6.60597	3.00166	2.86142	4.64401	8.44677	1.60468	4.72769	9.51087	6.10315	6.49723	3.59323	5.07536	1.4741
Cluster 7	Zm00001eb226470	3.74614553857071e-72	-1.60995	0.134	0.321	8.85513882407344e-68	5.2101	20.5841	2.56814	1.03996	1.08448	1.32921	1.76281	1.32517	4.7303	3.82848	1.18649	1.25543	1.51417	2.12819	1.58118
Cluster 7	Zm00001eb423440	1.04713221184724e-199	-1.64267	0.203	0.553	2.47521112236452e-195	11.2428	9.96154	2.8346	8.59781	6.23067	6.71036	6.85822	1.85637	9.68962	3.26219	3.03698	2.92626	1.73394	2.89759	2.09199
Cluster 7	Zm00001eb405770	7.39689252185685e-218	-1.66617	0.393	0.687	1.74847745431652e-213	18.0614	13.6316	3.48792	44.0063	30.072	24.9389	15.1387	5.0725	14.337	6.76454	5.75201	4.61983	5.87478	3.43049	25.3109
Cluster 7	Zm00001eb432020	1.70175288352183e-177	-1.69289	0.192	0.516	4.0226034660689e-173	11.5297	7.45514	1.67888	16.2479	9.10991	8.03715	5.01235	1.89368	8.35341	2.18	1.54119	1.4947	2.01455	1.97825	1.89995
Cluster 7	Zm00001eb206040	1.39604963061774e-80	-1.70349	0.204	0.402	3.2999821168542e-76	13.4176	27.2814	2.2192	1.77507	2.01173	3.10126	7.5355	2.5329	16.6643	6.10319	2.00331	3.24463	2.32495	2.27716	2.05687
Cluster 7	Zm00001eb412420	6.0755511292444e-154	-1.71014	0.162	0.461	1.43613877593079e-149	8.08983	5.99902	1.43162	17.471	11.5131	8.17708	2.8988	1.51584	5.98601	1.82868	1.68561	1.1884	1.58954	1.53179	1.83873
Cluster 7	Zm00001eb051950	2.21619476950264e-175	-1.74099	0.155	0.481	5.23864119615034e-171	10.8813	8.22046	1.34599	8.35425	5.32417	5.29079	5.78867	1.37947	7.2018	3.5803	1.47196	1.34022	1.43657	2.01749	1.4338
Cluster 7	Zm00001eb312640	1.07532367928829e-129	-1.89198	0.144	0.418	2.54185011310166e-125	4.16785	8.76874	27.3955	1.14196	1.51023	3.02531	14.9532	1.68524	5.2923	18.7999	10.265	23.2617	2.06437	7.1397	1.09559
Cluster 7	Zm00001eb158810	9.85542379571721e-80	-1.89291	0.082	0.274	2.32962507683163e-75	15.1878	3.93772	1.33004	0.910317	0.719117	0.922108	2.50234	0.802469	7.15698	1.10733	0.883495	0.762632	0.637563	3.94721	1.88147
Cluster 7	Zm00001eb261440	2.2632164767527e-143	-1.91403	0.143	0.429	5.34979110774803e-139	6.80607	7.14298	15.3114	1.77843	3.28095	4.93426	15.4689	1.33567	4.6125	7.50863	6.97077	21.1692	2.22446	26.1187	1.37377
Cluster 7	Zm00001eb306000	1.18485404110107e-248	-1.98348	0.189	0.579	2.8007579823547e-244	14.428	11.0642	1.74105	18.4597	10.95	10.6498	7.66592	1.93098	11.9199	2.73789	1.82625	1.7816	1.94047	2.91949	1.93895
Cluster 7	Zm00001eb053420	7.233273760763e-63	-2.0446	0.219	0.385	1.70980125156916e-58	3.10733	2.51007	2.05129	48.3839	83.2121	11.6237	2.71749	2.57264	2.9809	1.86062	2.33439	2.15765	4.56975	2.65418	2.39487
Cluster 7	Zm00001eb177670	3.91219132972981e-197	-2.13374	0.192	0.527	9.24763786521532e-193	13.7342	8.89595	2.30668	33.3128	14.0303	12.8866	4.81968	1.97095	10.2152	3.23767	1.88512	1.69426	1.84091	2.29649	1.77338
Cluster 7	Zm00001eb287770	0	-2.30543	0.505	0.808	0	76.6758	68.6536	8.31542	29.1657	20.1768	18.926	32.9736	8.07597	44.5719	9.86191	8.04738	7.12097	8.69147	10.9869	9.51551
[truncated: 1,945 more rows]

## Sheet: Table S4
Supplementary Table 4 Differentially expressed candidate genes associated with mesophyll cell.
[truncated: 206 more rows]

## Sheet: Table S5
Supplementary Table 4 Differentially expressed candidate genes associated with mesophyll cell.
[truncated: 15 more rows]

[truncated: 5 more sheets: Table S6, Table S7, Table S8, Table S9, Table S10]
